# Supplementary material for: Sea butterflies in a pickle: reliable biomarkers and seasonal sensitivity of Limacina retroversa to ocean acidification in the Gulf of Maine
Source: Conserv Physiol. 2024 Jun 21;12(1):coae040. doi: 10.1093/conphys/coae040 (PMC11194183; doi:10.1093/conphys/coae040)
Supplement: Web_Material_coae040 [file web_material_coae040.zip]

Archive with 2 entries (2 files):
- Maas_pteropod_biomarkers_supplement_R1_(7)_coae040.pdf
- Supplemental_Tables_coae040.xlsx
