# Supplementary material for: Sea butterflies in a pickle: reliable biomarkers and seasonal sensitivity of Limacina retroversa to ocean acidification in the Gulf of Maine
Source: Conserv Physiol. 2024 Jun 21;12(1):coae040. doi: 10.1093/conphys/coae040 (PMC11194183; doi:10.1093/conphys/coae040)
Supplement: Web_Material_coae040 [file web_material_coae040.zip › Supplemental_Tables_coae040.xlsx]

## Sheet: ST1
Supplementary Table 1: Read mapping statistics. The total number of sequences, the number of alignable seuqences, and whether those alignments were unique or to multiple transcripts is reported for all samples from this study.
sample	total	alignable	% alignable	unique	% unique	multiple	% multiple
ti729_a1	14673448	11056542	0.753507	11038757	0.998391	17784	0.00160846
ti729_a2	21111118	16148842	0.764945	16110139	0.997603	38703	0.00239664
ti729_a3	11100751	8355655	0.752711	8342443	0.998419	13212	0.0015812
ti729_m1	15850767	11978980	0.755735	11951198	0.997681	27782	0.00231923
ti729_m2	14254915	10594337	0.743206	10574697	0.998146	19640	0.00185382
ti729_m3	19067789	14320803	0.751047	14298235	0.998424	22568	0.00157589
ti729_h1	25613527	18905733	0.738115	18864750	0.997832	40983	0.00216776
ti729_h2	17632309	13027305	0.738831	12998990	0.997826	28315	0.00217351
ti729_h3	19438306	14436102	0.742663	14397993	0.99736	38109	0.00263984
ti746_a1	14173746	10387242	0.732851	10364935	0.997852	22307	0.00214754
ti746_a2	24417001	17679923	0.724082	17633266	0.997361	46657	0.00263898
ti746_a5	16091986	11901835	0.739613	11874892	0.997736	26943	0.00226377
ti746_m1	22897323	16707648	0.729677	16656346	0.996929	51302	0.00307057
ti746_m2	19849909	14654232	0.738252	14624669	0.997983	29563	0.00201737
ti746_m4	17128022	12775616	0.74589	12744600	0.997572	31016	0.00242775
ti746_h1	27714978	20273801	0.731511	20224188	0.997553	49613	0.00244715
ti746_h4	19215659	14227178	0.740395	14190299	0.997408	36879	0.00259215
ti746_h5	18964703	14377758	0.758133	14349292	0.99802	28466	0.00197986
ti777_a1	20813444	15583933	0.748744	15561651	0.99857	22282	0.00142981
ti777_a2	14039446	10233445	0.728907	10211129	0.997819	22316	0.00218069
ti777_a3	20279296	14738851	0.726793	14704761	0.997687	34090	0.00231293
ti777_m1	23251880	17047228	0.733155	16988846	0.996575	58382	0.00342472
ti777_m3	18805049	13625740	0.724579	13588438	0.997262	37302	0.00273761
ti777_m5	19444267	13987529	0.719365	13946274	0.997051	41255	0.00294941
ti777_h1	20360752	14833965	0.728557	14792341	0.997194	41624	0.00280599
ti777_h3	22261328	16169472	0.726348	16128308	0.997454	41164	0.00254579
ti777_h4	19065571	13921358	0.730183	13889139	0.997686	32219	0.00231436
ti787_a1	21267163	15340558	0.721326	15303355	0.997575	37203	0.00242514
ti787_a2	21291351	15832768	0.743624	15799510	0.997899	33258	0.00210058
ti787_a3	21244328	15762593	0.741967	15731653	0.998037	30940	0.00196288
ti787_m1	26669809	19200056	0.719917	19151054	0.997448	49002	0.00255218
ti787_m2	15091735	11348770	0.751986	11325205	0.997924	23565	0.00207644
ti787_m3	22280558	16309647	0.732013	16267558	0.997419	42089	0.00258062
ti787_h1	22229407	15785279	0.710108	15739231	0.997083	46048	0.00291715
ti787_h2	21753692	16300703	0.74933	16264215	0.997762	36488	0.00223843
ti787_h3	22077957	16717932	0.757223	16685237	0.998044	32695	0.00195568
		average	0.738202		0.997683		0.002317
		std. error	0.0127406		0.000432581		0.000432585

## Sheet: ST2
Supplementary Table 2: Carbonate Chemistry details. Basic information about the sample, inlcuding the ID, month of collection and treatment (treat) are noted. The conainter that the sample was collected from is demarkated by carboy: when samples were taken from the pre-bubbling container there is no number, while the specific carboy is denoted by number after the treatment type. Samples were coll…
ID	month	treat	carboy	day	Date_anlDIC	salinity	temp	DIC	TA	ar	pco2	reason_for_exclusion
AEM041	1	A	A	0	2014-05-27	32	8.02	2085.3	2223.43	1.60278	436.606
AEM038	1	A	A	7	2014-06-05	32	8.02	2099.27	2250.12	1.72554	408.552
AEM033	1	A	A1	7	2014-06-06	32	8.02	2091.76	2240.95	1.70704	410.305
AEM021	1	A	A2	7	2014-06-06	32	8.02	2094.65	2233.63	1.6143	437.287
AEM037	1	A	A3	7	2014-06-05	32	8.02	2113.62	2237.19	1.48293	488.28
AEM024	1	A	A1	14	2014-06-05	32	8.02	2100.16	2275.07	1.95348	356.639
AEM019	1	A	A2	14	2014-06-05	32	8.02	2107.04	2265.87	1.80341	392.276
AEM027	1	A	A3	14	2014-06-06	32	8.02	2117.13	2259.09	1.65056	436.48
AEM043	1	H	H	0	2014-05-27	32	8.02	2179.6	2236.2	0.961	818.774	pre-bubble problem
AEM040	1	H	H	7	2014-06-05	32	8.02	2220.27	2252.85	0.810812	1009.61
AEM035	1	H	H1	7	2014-06-06	32	8.02	2220.6	2246.29	0.767508	1067.04
AEM023	1	H	H2	7	2014-06-06	32	8.02	2213.14	2242.76	0.789485	1030.32
AEM036	1	H	H3	7	2014-06-05	32	8.02	2221.91	2241.4	0.730515	1122.27
AEM026	1	H	H1	14	2014-06-05	32	8.02	2241.38	2276.79	0.836514	997.155
AEM020	1	H	H2	14	2014-06-05	32	8.02	2218.32	2273.15	0.962095	847.463
AEM029	1	H	H3	14	2014-06-06	32	8.02	2236.59	2266.81	0.801393	1036.63
AEM042	1	M	M	0	2014-05-27	32	8.02	2156.8	2227.14	1.0555	727.846
AEM039	1	M	M	7	2014-06-05	32	8.02	2178.51	2250.8	1.07841	726.514
AEM034	1	M	M1	7	2014-06-06	32	8.02	2166.83	2240.47	1.08466	714.329
AEM022	1	M	M2	7	2014-06-06	32	8.02	2161.78	2238.37	1.10583	696.85
AEM044	1	M	M3	7	2014-06-05	32	8.02	2176.79	2235.37	0.974429	805.126
AEM025	1	M	M1	14	2014-06-05	32	8.02	2201.65	2278.68	1.12395	711.192
AEM018	1	M	M2	14	2014-06-05	32	8.02	2185.66	2266.09	1.14503	687.311
AEM028	1	M	M3	14	2014-06-06	32	8.02	2194.68	2263.07	1.05434	754.916
GME094	4	A	A	0	2014-06-11	34	8.05	2058.06	2215.84	1.7439	401.136	pre-bubble problem
GME097	4	A	A	7	2014-06-11	34	8.05	2067.66	2215.56	1.65825	428.013
GME100	4	A	A1	7	2014-06-12	34	8.05	2083.94	2226.05	1.6128	448.438
GME088	4	A	A2	7	2014-06-11	34	8.05	2095.41	2220.18	1.46464	503.272
GME104	4	A	A3	7	2014-06-11	34	8.05	2098.3	2225.16	1.48402	497.646
GME087	4	A	A1	14	2014-06-11	34	8.05	2087.17	2216.59	1.50187	485.901
GME106	4	A	A2	14	2014-06-11	34	8.05	2076.33	2214.68	1.57626	456.229
GME086	4	A	A3	14	2014-06-06	34	8.05	2083.96	2214.78	1.51289	480.549
GME096	4	H	H	0	2014-06-11	34	8.05	2110.88	2215.27	1.29754	581.308	pre-bubble problem
GME099	4	H	H	7	2014-06-12	34	8.05	2183.55	2216.41	0.796185	1029.56
GME102	4	H	H1	7	2014-06-12	34	8.05	2211.32	2222.43	0.678077	1239.04
GME085	4	H	H2	7	2014-06-12	34	8.05	2209.59	2221.74	0.683233	1227.88
GME103	4	H	H3	7	2014-06-11	34	8.05	2210.54	2215.66	0.645788	1299.22
GME084	4	H	H1	14	2014-06-06	34	8.05	2192.31	2223.31	0.787651	1049.13
GME108	4	H	H2	14	2014-06-06	34	8.05	2197.64	2218.3	0.727285	1141.67
GME083	4	H	H3	14	2014-06-06	34	8.05	2214.91	2216.51	0.629071	1338.37
GME095	4	M	M	0	2014-06-11	34	8.05	2092.17	2214.05	1.43836	511.489	pre-bubble problem
GME098	4	M	M	7	2014-06-11	34	8.05	2146.86	2217.13	1.04105	757.315
GME101	4	M	M1	7	2014-06-12	34	8.05	2171.85	2226.68	0.938193	862.599
GME091	4	M	M2	7	2014-06-11	34	8.05	2177.31	2221.15	0.864982	941.598
GME105	4	M	M3	7	2014-06-11	34	8.05	2175.28	2233.04	0.960187	845.111
GME090	4	M	M1	14	2014-06-11	34	8.05	2168.47	2224.42	0.944806	853.747
GME107	4	M	M2	14	2014-06-11	34	8.05	2163.62	2218.3	0.934189	859.748
GME089	4	M	M3	14	2014-06-11	34	8.05	2165.83	2222.92	0.951918	845.148
AEM074	8	A	A	0	2015-05-19	34	7.77	2016.17	2176.37	1.746	378.432
AEM081	8	A	A1	7	2014-10-15	34	7.77	2048.49	2180.98	1.51114	457.955
AEM082	8	A	A2	7	2015-03-17	34	7.77	2053.15	2183.72	1.4962	465.08
AEM083	8	A	A3	7	2015-03-17	34	7.77	2055	2179.96	1.4481	482.618
AEM086	8	A	A	7	2015-03-17	34	7.77	2027.53	2183.18	1.7094	391.946
AEM093	8	A	A1	14	2015-03-17	34	7.77	2029.68	2191.2	1.76379	379.521
AEM094	8	A	A2	14	2015-03-17	34	7.77	2045.48	2182.5	1.54979	444.257
AEM095	8	A	A3	14	2015-03-17	34	7.77	2043.17	2182.3	1.56758	437.762
AEM075	8	H	H	0	2014-10-15	34	7.77	2081.8	2176.78	1.20738	601.227	pre-bubble problem
AEM072	8	H	H1	7	2014-10-15	34	7.77	2162.06	2184.93	0.726351	1091.52
AEM077	8	H	H3	7	2014-10-15	34	7.77	2156.67	2186.25	0.764781	1031.54
AEM084	8	H	H	7	2015-03-17	34	7.77	2143.1	2185.97	0.844578	921.707
AEM087	8	H	H2	7	2014-10-15	34	7.77	2161.91	2186.25	0.734942	1078.65
AEM088	8	H	H1	14	2015-03-17	34	7.77	2006.78	2209.09	2.13584	299.138	DIC anomolous value
AEM089	8	H	H2	14	2015-03-17	34	7.77	2146.41	2198.66	0.909225	857.884
AEM076	8	H	H3	14	2015-03-17	34	7.77	2154.11	2196.38	0.844553	931.284
AEM073	8	M	M	0	2015-05-19	34	7.77	2103.02	2161.72	0.938767	796.754
AEM078	8	M	M1	7	2014-10-15	34	7.77	2115.49	2212.9	1.2399	604.236
AEM079	8	M	M2	7	2014-10-15	34	7.77	2135.55	2183.82	0.878056	879.815
AEM080	8	M	M3	7	2014-10-15	34	7.77	2122.93	2185.63	0.974747	781.388
AEM085	8	M	M	7	2015-03-17	34	7.77	2104.02	2179.57	1.06318	701.598
AEM090	8	M	M1	14	2015-03-17	34	7.77	2104.42	2204.43	1.25692	589.243
AEM091	8	M	M2	14	2015-03-17	34	7.77	2040.78	2198.24	1.73138	391.807	DIC anomolous value
AEM092	8	M	M3	14	2015-03-17	34	7.77	2108.71	2190.07	1.10963	674.187
AEM098	11	A	A	0	2016-02-10	33	7.57	2061.94	2196.64	1.54677	440.924
AEM107	11	A	A1	7	2016-02-12	33	7.57	2067.55	2197.45	1.50628	456.308
AEM108	11	A	A2	7	2016-02-12	33	7.57	2062.24	2199.36	1.5685	434.448
AEM109	11	A	A3	7	2016-02-12	33	7.57	2066.6	2198.68	1.52532	449.738
AEM111	11	A	A	7	2015-05-19	33	7.57	2065.81	2194.95	1.49893	457.914
AEM114	11	A	A1	14	2016-02-12	33	7.57	2120.16	2242.43	1.4599	497.139
AEM115	11	A	A2	14	2016-02-12	33	7.57	2103.67	2228.18	1.47311	484.463
AEM116	11	A	A3	14	2016-02-12	33	7.57	2128.77	2227.81	1.26503	583.694
AEM096	11	H	H	0	2016-02-11	33	7.57	2152.52	2196.25	0.855292	894.318	pre-bubble problem
AEM097	11	H	H1	7	2016-02-11	33	7.57	2222.09	2204.03	0.535331	1515.12
AEM100	11	H	H2	7	2016-02-11	33	7.57	2195.97	2206.56	0.667803	1192.29
AEM101	11	H	H3	7	2016-02-11	33	7.57	2195.61	2207.57	0.675241	1178.92
AEM102	11	H	H	7	2015-05-19	33	7.57	2185.08	2191.47	0.641514	1228.3
AEM103	11	H	H2	14	2016-02-10	33	7.57	2233.67	2241.99	0.668082	1232.81
AEM113	11	H	H3	14	2016-02-10	33	7.57	2239.3	2243.55	0.648268	1276.3
AEM120	11	H	H1	14	2016-02-15	33	7.57	2250.9	2231.7	0.53934	1542.84
AEM099	11	M	M	0	2016-02-11	33	7.57	2129.1	2196.69	1.01651	733.289	pre-bubble problem
AEM104	11	M	M1	7	2016-02-12	33	7.57	2150.16	2200.52	0.899719	847.628
AEM105	11	M	M2	7	2016-02-12	33	7.57	2154.62	2198.91	0.859862	891.248
AEM106	11	M	M3	7	2016-02-12	33	7.57	2156.62	2202.19	0.869126	883.273
AEM112	11	M	M	7	2015-05-19	33	7.57	2141.81	2193.61	0.906776	834.333
AEM117	11	M	M1	14	2016-02-15	33	7.57	2222.28	2228.53	0.653204	1247.76	mislabled: resampled high
AEM118	11	M	M2	14	2016-02-15	33	7.57	2269.87	2248.58	0.536263	1577.2	mislabled: resampled high
AEM119	11	M	M3	14	2016-02-15	33	7.57	2209.03	2226.17	0.709028	1136.92	mislabled: resampled high
	16	A	A	0		33	8.04	2081	2218	1.57871	449.916
	16	A	A1	7		33	8.04	2082	2222	1.60612	442.042
	16	A	A2	7		33	8.04	2077	2212	1.55918	454.193
	16	A	A3	14		33	8.04	2085	2222	1.58032	451.221
	16	H	H	0		33	8.04	2191	2223	0.795306	1020.4
	16	H	H1	7		33	8.04	2208	2221	0.687945	1197.51
	16	H	H2	7		33	8.04	2208	2209	0.623681	1319.07
	16	H	H3	14		33	8.04	2201	2214	0.685574	1194.04
	16	M	M	0		33	8.04	2153	2229	1.09252	712.482
	16	M	M1	7		33	8.04	2166	2222	0.948225	834.411
	16	M	M2	7		33	8.04	2147	2211	0.999495	776.602
	16	M	M3	14		33	8.04	2143	2225	1.13574	677.882

## Sheet: ST3
Supplemental Table 3: Differential Expression Results. The sequence, as well as its Genbank accession number are listed along with the blast (nr) and GO terms for identification. For all genes that were DE in this study the log fold change for each seasonal pairwise comparison between ambient (A), medium (M), and high (H) CO2 conditions is then listed. Positive means upregulated for the first con…																											pH	7.95	7.95	7.95	7.73	7.73	7.73	7.59	7.59	7.59	7.97	7.97	7.97	7.74	7.74	7.74	7.6	7.6	7.6	8.02	8.02	8.02	7.75
				Jan	Jan	Jan	Apr	Apr	Apr	Aug	Aug	Aug	Nov	Nov	Nov	2018	2018	2018	2020	2020	2020	2020					Ar	1.69	1.69	1.69	1.08	1.08	1.08	0.81	0.81	0.81	1.54	1.54	1.54	0.95	0.95	0.95	0.71	0.71	0.71	1.6	1.6	1.6	1.07
Seq_Name	Genbank_#	nr	GO	AH	AM	MH	AH	AM	MH	AH	AM	MH	AH	AM	MH	Day 1	Day 7	Day 14	Jan	Apr	Aug	Nov	count	R Ar	R2 Ar	R pH	R2 pH	Ti729_a1	Ti729_a2	Ti729_a3	Ti729_m1	Ti729_m2	Ti729_m3	Ti729_h1	Ti729_h2	Ti729_h3	Ti746_a1	Ti746_a2	Ti746_a5	Ti746_m1	Ti746_m2	Ti746_m4	Ti746_h1	Ti746_h4	Ti746_h5	Ti777_a1	Ti777_a2	Ti777_a3	Ti777_m1
c10082_g1	GBXC01008411.1		F:protein binding	-6.89404			-2.30867																2	-0.297948	0.0887728	-0.332956	0.110859	0	0	0.339	0.914	3.395	1.546	29.703	20.194	0.883	0.421	1.214	3.719	2.648	3.229	0	12.828	6.786	6.925	0	6.583	14.754	6.341
c10328_g1	GBXC01008621.1	PREDICTED: uncharacterized protein LOC101848372					-2.52984																1	-0.480439	0.230821	-0.456117	0.208043	1.432	0.231	0.502	0.867	0.745	1.32	1.61	1.285	0.406	0.428	0.212	0.114	1.005	0.681	0.561	0.823	1.604	2.163	0.116	0.848	1.49	1.357
c10389_g1	GBXC01008667.1	endoglucanase 14-like	F:hydrolase activity, hydrolyzing O-glycosyl compounds; F:polysaccharide binding	-3.05925	-2.90637														down			up	4	-0.230322	0.0530482	-0.234699	0.0550837	0.277	0.273	0.289	2.812	3.431	1.534	3.067	3.18	1.861	1.116	0.658	0.391	0.971	0.589	0.391	1.029	0.496	0.761	0	4.093	1.189	1.366
c10624_g1	GBXC01008861.1			-3.32015			-2.2411												up	down			4	-0.44233	0.195656	-0.436423	0.190465	0	1.956	0.439	2.355	1.562	0	5.304	20.323	1.372	0.548	1.696	0.767	3.142	2.012	0.765	4.921	4.578	6.069	2.037	2.498	1.751	13.172
c10770_g1	GBXC01008978.1						-5.20176		-2.49645							H							3	-0.269484	0.0726217	-0.229552	0.0526943	0.83	2.776	3.099	3.89	24.145	1.27	2.991	8.929	20.207	0.555	0.249	0.587	5.074	0.872	2.721	9.413	16.942	24.99	2.475	2.747	41.949	39.515
c11055_g1	GBXC01009218.1	hypothetical protein MYCFIDRAFT_54532		2.73	2.92104																		2	0.318769	0.101614	0.210849	0.0444575	10.25	44.353	76.39	2.25	7.855	8.472	2.799	4.503	13.253	1.196	0.526	2.3	29.152	1.094	4.813	1.284	2.803	1.743	7.774	2.957	3.843	1.191
c1120_g1	GBXC01000954.1	carbonic anhydrase 4-like	F:carbonate dehydratase activity; F:zinc ion binding; P:one-carbon metabolic process	-3.7027	-2.72906														up	up	down	up	6	-0.653628	0.427229	-0.601997	0.3624	1.253	0	0.891	5.143	7.074	4.362	15.772	13.834	1.408	3.368	6.471	9.452	10.413	9.877	8.843	11.939	11.111	8.7	1.882	1.284	10.162	8.123
c11275_g1	GBXC01009389.1			5.95893	7.33917								-6.6482				M						4	0.252884	0.0639505	0.156257	0.0244164	378.096	778.916	0.903	0	2.555	5.393	0.396	2.219	18.561	1.477	0.49	3.05	54.864	2.616	0.774	0	0	254.785	274.708	16.13	20.486	319.554
c11387_g1	GBXC01009471.1			-2.88625																			1	-0.286085	0.0818448	-0.232739	0.0541675	0.309	0.294	0.652	1.324	3.052	1.307	0.882	4.114	5.296	0.682	0.994	2.161	1.601	1.079	2.432	1.481	2.604	2.393	3.829	0.467	2.5	1.043
c11588_g1	GBXC01009626.1	cytochrome c oxidase subunit 3	C:membrane; F:heme-copper terminal oxidase activity; P:single-organism cellular process; P:oxidation-reduction process								-12.8166						H	A	up	down	up	down	7	0.0208159	0.000433302	-0.0377325	0.00142375	0	4793.39	0.326	0.516	0.083	0.063	0.102	0.558	0.453	0	0.271	0.245	762.771	0.184	0.094	0.058	0	1867.89	0.361	0.054	0	3676.07
c11705_g1	GBXC01009726.1									14.01	9.6221									down	up		4	0.356569	0.127141	0.281213	0.0790809	17188.9	0	0	0	0	21.495	0	0	0	6.429	0	2.61	27.883	0	0	0	0	9.159	757.435	7020.81	12.832	0
c11866_g1	GBXC01009856.1	gamma-glutamyl hydrolase a-like	F:omega peptidase activity; P:glutamine metabolic process							-2.91145													1	-0.217491	0.0473025	-0.21697	0.0470759	2.05	0.967	0	0.984	6.589	1.043	0.895	1.038	2.278	0.528	0.6	1.297	1.55	1.331	0.876	1.111	1.217	0.333	1.289	0.949	1.514	15.848
c12065_g1	GBXC01010030.1				-4.25322															up	down		3	-0.136398	0.0186044	-0.108165	0.0116997	3.498	0	0	27.85	20.241	33.777	16.155	14.989	1.324	20.592	14.156	30.249	11.817	22.76	17.168	11.709	25.052	12.408	10.855	18.892	37.772	21.59
c12187_g1	GBXC01010143.1			-4.14035		-6.69491																	2	-0.208815	0.0436039	-0.252662	0.0638381	0	0.925	0	0	0	0	13.113	0	10.271	0	0	0	0	0	0	0	0.433	0.372	0	0.498	0	0
c12332_g1	GBXC01010267.1	rhamnose-binding lectin wcl3	F:carbohydrate binding										-3.43882							down	down	up	4	-0.482254	0.232569	-0.465913	0.217075	0	1.22	0.276	0.551	0.201	0.779	2.94	1.207	1.431	0.682	1.813	0.367	0.63	0.819	0.723	1.975	0.46	1.006	0	0.778	1.987	0.388
c12917_g1	GBXC01010754.1			-6.74556		-4.82197													up	down	down	down	6	-0.199518	0.0398075	-0.226898	0.0514829	0	0	0.264	0.351	0.757	0.151	26.712	7.242	2.052	1.089	2.091	4.51	1.03	4.33	0.23	1.53	7.552	10.166	0.49	2.731	17.864	3.618
c12951_g1	GBXC01010784.1	histone 2b	C:nucleosome; C:nucleus; F:DNA binding; F:protein heterodimerization activity; P:nucleosome assembly	2.52144																up		down	3	0.448521	0.201171	0.275377	0.0758323	21.525	40.504	28.044	15.969	4.223	12.872	6.16	7.073	3.734	3.963	8.409	5.432	2.316	6.977	2.338	2.559	3.992	11.481	3.842	1.136	3.697	6.95
c13117_g1	GBXC01010904.1														2.97322								1	-0.0422904	0.00178848	-0.039922	0.00159377	5.776	1.136	5.195	6.69	3.49	4.978	9.701	0.779	2.624	1.571	10.507	3.743	3.635	6.036	4.932	7.496	5.803	3.185	5.092	4.225	0.92	2.668
c13216_g1	GBXC01010980.1	probable glutathione s-transferase 7					-2.59903												down	up		up	4	-0.433254	0.187709	-0.41646	0.173439	78.958	140.356	152.342	105.506	149.296	74.165	131.735	196.485	274.136	34.674	42.43	52.857	120.566	62.635	208.994	194.583	368.971	247.194	11.899	17.795	68.078	24.848
c13499_g1	GBXC01011179.1			-4.20571		-2.93594	-3.13999		-2.76638						-2.81459			H					6	-0.349838	0.122387	-0.338102	0.114313	0	0	1.092	1.828	1.159	0	3.668	13.276	5.392	1.357	0.154	0.71	0.885	0	1.896	3.209	7.741	8.121	1.006	2.07	17.254	21.174
c1363_g1	GBXC01001161.1			-4.49667																			1	-0.145241	0.021095	-0.176273	0.0310723	0.569	1.094	0	2.472	0.875	10.144	34.586	11.148	0.966	4.09	3.064	7.201	1.592	1.599	2.415	6.607	5.407	5.816	8.483	2.926	5.162	3.914
c13886_g1	GBXC01011468.1	ame: full=aplysianin-a flags: precursor	P:oxidation-reduction process; F:oxidoreductase activity; P:defense response to bacterium		-2.40588															up	down		3	-0.00667121	4.4505e-05	-0.0081253	6.60204e-05	6.427	17.119	3.262	23.784	69.052	75.611	30.445	27.37	5.75	28.077	22.038	26.277	24.239	23.487	32.857	20.11	15.545	21.274	64.664	19.857	26.202	32.952
c14180_g1	GBXC01011729.1	rna polymerase-associated protein leo1-like	F:calcium ion binding				-2.44999											H					2	-0.467177	0.218255	-0.440354	0.193911	0.163	0	0.514	0.715	0.379	0.101	1.253	0.779	0.465	0.074	0.095	0.391	0.46	0.352	0.689	0.749	1.253	1.03	0	0.918	1.083	0.683
c14244_g1	GBXC01011796.1												-2.79043				H	H					3	-0.349917	0.122442	-0.379801	0.144249	0	17.308	12.698	18.629	43.18	1.332	17.306	11.628	34.629	0.982	10.573	1.966	8.233	0.742	6.173	11.561	22.826	13.652	1.031	3.408	48.699	15.858
c14329_g1	GBXC01011867.1			-5.28193																	down	up	3	-0.0857292	0.0073495	-0.0751513	0.00564771	0.293	0	0	0.211	3.383	0.892	8.704	5.321	1.467	1.303	0.431	2.072	0.307	1.346	0.825	3.851	0.658	2.638	0.438	4.163	8.769	2.889
c14472_g1	GBXC01011993.1			-4.40564																			1	-0.353014	0.124619	-0.348635	0.121546	0	0	2.597	4.183	2.614	4.978	11.414	44.527	1.968	1.571	2.449	1.068	6.454	4.024	5.485	13.972	7.39	6.37	1.134	19.304	8.313	9.35
c14916_g1	GBXC01012398.1			-3.28533	-3.83412															up	down	down	5	-0.403416	0.162744	-0.375711	0.141158	0.569	1.094	0.615	8.307	15.746	14.468	13.804	9.889	1.443	8.207	10.807	16.719	12.694	15.355	10.91	22.694	13.274	19.175	4.19	3.805	11.872	9.166
c15073_g1	GBXC01012528.1						-3.13728																1	-0.438767	0.192516	-0.453104	0.205304	0	0	4.467	1.898	0	0	1.304	5.321	1.491	0	0.797	1.819	5.491	0	1.871	8.525	8.399	7.749	0	0.685	3.672	3.037
c15082_g1	GBXC01012535.1			2.56672	2.37461									3.26915									3	0.450162	0.202646	0.319304	0.101955	13.52	12.618	2.422	3.573	2.035	0.905	0.473	1.441	3.495	0.441	0.336	7.43	0.519	0.061	0.536	0.938	0.144	0.84	0.413	0.584	0.383	1.994
c153_g1	GBXC01000130.1			-4.04438																			1	-0.326285	0.106462	-0.198808	0.0395246	0	0.505	0.565	4.558	1.207	0.968	3.822	8.137	9.161	15.993	7.831	4.184	8.08	10.321	9.379	6.072	15.157	6.18	4.177	3.501	7.841	7.809
c15453_g1	GBXC01012869.1	si:dkey- protein		-2.74262	-2.77575															up	down	down	5	-0.147031	0.0216181	-0.0855214	0.0073139	12.902	6.183	7.29	47.158	69.679	87.527	72.776	97.425	20.422	39.666	33.327	48.42	45.975	53.225	60.867	81.65	51.321	65.463	230.245	50.521	118.186	70.529
c15880_g1	GBXC01013251.1	solute carrier organic anion transporter family member 1b3-like	C:membrane; P:transport; F:transporter activity	-4.07317															up		down		3	-0.505823	0.255857	-0.45529	0.207289	0	0	0.138	0.691	0.106	0.339	1.38	0.558	1.145	0.795	0.526	0.13	0.724	0.245	0.255	0.625	0.793	0.697	0.413	0.833	0.798	0.886
c16406_g1	GBXC01013666.1		F:oxygen binding; F:heme binding												2.02256								1	-0.0852536	0.00726818	-0.135239	0.0182896	2.864	3.133	8.307	7.088	9.417	2.514	7.694	2.206	6.656	3.656	5.469	6.158	6.445	5.761	9.022	8.237	5.704	6.252	4.087	2.295	2.72	4.357
c16803_g1	GBXC01013929.1	proton-coupled folate transporter-like			-2.12974																		1	-0.130557	0.0170451	-0.135582	0.0183826	0.602	0.273	0.477	2.062	2.212	2.577	2.288	1.207	0.835	0.869	0.753	0.571	1.209	1.063	1.539	1.02	1.135	0.943	3.262	0.91	2.5	1.191
c16870_g1	GBXC01013992.1			-2.76586			-5.08413		-2.4394							H		H					5	-0.21063	0.0443651	-0.120696	0.0145676	0.781	1.346	0.828	1.254	23.282	0.39	4.512	7.423	10.366	0.207	0.234	0.75	2.154	0.558	4.49	7.644	14.689	17.534	0.554	0.957	15.918	27.156
c16910_g1	GBXC01014035.1				-4.02299														down			up	3	-0.234447	0.0549653	-0.262083	0.0686877	0	0.294	0	3.902	1.55	1.043	2.071	0.311	0.608	0.134	0.044	0.147	0.051	0.054	0.077	0.091	0.694	0.119	0.619	0.7	0.717	1.329
c16945_g1	GBXC01014068.1	dna-binding protein d-ets-3-like	F:sequence-specific DNA binding transcription factor activity; F:sequence-specific DNA binding; P:regulation of transcription, DNA-templated												-2.08958				down	down	up		4	-0.254308	0.0646726	-0.221236	0.0489453	0.879	0	0.527	0.176	0.781	0.151	0.243	0.247	0.561	0.388	0.366	0.179	0.264	0.398	0.179	0.181	0.225	0.444	0.129	0.949	1.067	0.997
c16995_g1	GBXC01014123.1			-2.78684			-3.40382		-2.68917						-2.81402	H		H	up		down		8	-0.290806	0.084568	-0.209525	0.0439006	0	0.589	0.991	0.223	7.678	0.377	4.039	3.569	4.533	0.835	0.366	0.881	1.745	0.444	1.02	5.71	6.984	9.041	0.309	1.113	3.526	6.627
c17028_g1	GBXC01014158.1												2.3014						up		down		3	0.543849	0.295771	0.411658	0.169462	84.864	136.507	145.854	93.356	59.706	83.191	65.094	72.715	26.995	25.651	59.269	53.583	36.908	39.178	71.674	20.587	37.488	34.443	86	14.356	33.001	34.688
c17130_g1	GBXC01014253.1			-4.13954	-4.06072															up		down	4	0.00974526	9.49702e-05	0.0535838	0.00287122	1.237	4.9	1.405	55.664	24.311	65.806	52.249	84.797	12.024	60.726	28.647	63.141	44.647	66.536	79.021	99.406	40.877	36.21	278.704	58.434	125.686	143.679
c17320_g1	GBXC01014422.1	mfs-type transporter slc18b1-like	C:integral component of membrane; F:transporter activity; P:transmembrane transport	-4.54904																			1	-0.530398	0.281322	-0.476956	0.227487	0.195	0	0	1.769	0.733	0.691	2.339	0.895	2.744	0.842	1.111	1.077	1.388	0.199	1.59	0.963	1.009	1.038	0	0.576	1.246	0.498
c17325_g1	GBXC01014426.1	chymotrypsin-like serine proteinase		-2.18291	-2.33018														down	up			4	0.015936	0.000253956	0.116184	0.0134988	14.041	5.152	5.722	37.598	42.47	63.355	66.896	51.535	5.654	77.227	50.817	86.213	50.317	61.816	72.576	76.811	56.395	80.161	149.479	59.928	103.066	90.328
c17487_g1	GBXC01014592.1	PREDICTED: uncharacterized protein LOC101863352	F:carbohydrate binding; P:cell adhesion										3.25406						down		up	up	4	0.175704	0.0308717	0.183246	0.0335791	0.992	0.084	0.728	0.293	1.94	1.596	0.332	1.882	1.563	1.377	0.088	1.142	1.013	1.675	0.136	0.14	0.36	0.547	2.836	0	0.537	2.944
c17532_g1	GBXC01014636.1						-2.48435												up			down	3	-0.329452	0.108539	-0.364238	0.132669	0	0.82	1.129	0.621	3.301	0.528	1.329	3.024	0	0.287	0.124	0.71	1.354	0.306	0.697	2.074	1.244	2.686	0.761	0.654	0.252	0.489
c17559_g1	GBXC01014665.1	alpha- -mannosyl-glycoprotein 4-beta-n-acetylglucosaminyltransferase b	C:membrane; F:transferase activity, transferring hexosyl groups; P:carbohydrate metabolic process	-3.97842																			1	-0.484396	0.234639	-0.420082	0.176469	0	0.21	0	0.832	0.544	1.131	2.096	1.168	1.157	0.615	1.565	0.497	1.464	0.826	1.19	2.822	0.469	0.911	0.413	1.229	1.205	1.006
c17713_g1	GBXC01014820.1			2.04193																			1	0.450747	0.203173	0.303492	0.0921072	19.068	24.626	12.309	8.717	11.381	0.616	8.896	3.387	2.278	0.454	0.907	4.192	1.754	1.4	0.952	0.296	1.37	1.181	10.352	2.085	1.596	1.541
c17750_g1	GBXC01014853.1	mucin-22-like isoform x1		-2.96029											-3.37925			M	up		down	down	6	-0.312591	0.0977129	-0.333453	0.111191	0	1.514	4.254	11.189	1.171	1.898	22.699	21.946	2.183	0.348	1.397	0.359	2.435	0.543	1.463	3.843	1.406	2.123	1.908	0.801	16.863	4.744
c17836_g1	GBXC01014943.1														-4.08782				up			down	3	-0.3185	0.101442	-0.329403	0.108506	0.846	0	5.86	4.066	0	0	19.172	2.855	0.537	1.27	0	0	0	0.979	0	2.995	3.74	4.794	0.464	0.926	3.216	5.483
c17974_g1	GBXC01015063.1	beta- -galactosyl-o-glycosyl-glycoprotein beta- -n-acetylglucosaminyltransferase- partial	C:membrane; F:acetylglucosaminyltransferase activity	-3.35933															up		down	up	4	-0.619594	0.383897	-0.614369	0.377449	0	0.694	0	0.926	1.976	1.785	1.738	2.699	4.163	0.648	1.506	0.693	1.533	0.52	1.531	1.917	1.631	1.426	0	0.366	1.059	1.237
c18167_g1	GBXC01015255.1				-2.33247															up	down	down	4	-0.251499	0.063252	-0.203177	0.041281	2.798	3.596	1.506	18.231	15.036	12.897	19.197	11.654	1.312	19.021	11.121	20.397	17.002	25.285	21.505	25.203	19.988	30.038	27.91	5.019	18.866	14.944
c18343_g1	GBXC01015399.1					-3.13402										H		A					3	0.00999034	9.98068e-05	0.0196956	0.000387916	0.635	0	1.217	0.234	0	0.528	1.521	2.712	3.221	0.388	5.096	0.449	1.005	0.673	2.024	3.423	1	0.372	3.055	0.646	1.197	2.4
c18676_g1	GBXC01015670.1		F:serine-type endopeptidase activity; P:proteolysis	-4.12077																			1	-0.140036	0.01961	-0.148189	0.02196	0	0.231	0	1.031	0.367	1.169	2.505	3.05	0	0.321	0.351	0.114	0.587	0.673	0.332	0.749	0.847	0.65	1.083	1.813	2.312	0.72
c18753_g1	GBXC01015739.1					-2.27481			-2.08572										down		up	down	5	-0.105497	0.0111296	-0.120651	0.0145566	4.946	0.736	2.434	0.82	2.922	1.169	9.547	5.905	8.112	2.894	3.502	2.153	1.464	1.209	0.893	8.755	3.938	2.987	6.085	15.927	7.442	12.452
c18956_g1	GBXC01015910.1				-3.85707																		1	-0.196549	0.0386314	-0.149153	0.0222466	0	0	0.188	1.511	0.899	1.534	0.55	0.714	0.441	0.976	0.519	1.028	0.715	1.936	0.578	1.004	0.514	0.8	0.503	0.358	0.651	0.471
c18973_g1	GBXC01015925.1	ame: full=molluscan insulin-related peptide 3 ame: full=mip iii contains: ame: full=molluscan insulin-related peptide 3 b chain contains: ame: full=molluscan insulin-related peptide 3 a chain flags: precursor	C:extracellular region; F:hormone activity												-4.0145			A			down	up	4	-0.0435731	0.00189862	-0.0595246	0.00354318	0	0	0.251	4.03	0.379	2.087	0	26.436	0	0.214	0	2.178	0.085	4.98	0	0	1.298	6.648	0.116	16.97	0	3.858
c18992_g1	GBXC01015943.1			-3.18085	-4.32559														down	up	down	down	6	-0.000485015	2.35239e-07	-0.0116572	0.00013589	0	0.862	2.911	7.627	46.61	30.219	9.905	23.14	2.982	14.65	6.617	13.889	4.913	13.189	18.274	22.389	5.191	8.288	24.211	10.932	5.928	1.689
c19090_g1	GBXC01016022.1	PREDICTED: uncharacterized protein LOC101854311, partial					-2.60715								-3.07781			H					3	-0.412549	0.170196	-0.368217	0.135583	0	0	0.351	0.48	1.775	0	0.32	1.337	0.74	0.294	0.877	0.62	1.039	0.115	1.548	2.65	2.523	6.735	0	0	2.06	8.4
c19161_g1	GBXC01016082.1						-2.45301											H					2	-0.548458	0.300806	-0.534042	0.285201	4.084	20.589	0	10.357	25.943	5.091	21.626	18.013	17.667	2.8	5.667	3.752	13.554	2.838	9.796	10.401	36.866	26.005	1.985	7.579	18.223	28.632
c1940_g1	GBXC01001630.1	PREDICTED: uncharacterized protein LOC101847244 isoform X1		2.45978	2.39249																		2	0.479664	0.230077	0.334439	0.11185	6.768	3.617	6.45	1.219	1.301	1.043	0.907	1.428	0.942	1.504	0.746	0.799	1.115	0.153	0.493	0.181	2.74	1.078	0.851	1.183	0.822	0.563
c19470_g1	GBXC01016390.1			2.7938																			1	0.435458	0.189623	0.353665	0.125079	168.296	122.438	20.892	12.408	72.045	62.701	23.3	13.562	13.277	30.229	15.091	23.464	20.91	15.791	15.161	3.448	17.302	26.322	28.826	21.343	28.002	17.87
c19481_g1	GBXC01016401.1	ame: full=l-rhamnose-binding lectin csl3	F:carbohydrate binding	-3.22309									-2.37395										2	-0.539275	0.290817	-0.497253	0.247261	0	0.21	0.176	0.832	0.532	0.352	1.444	0.584	2.171	0.889	1.748	0.139	0.545	0.451	0.238	1.374	0.559	0.697	0.064	0.809	1.238	0.434
c19569_g1	GBXC01016490.1						4.80658												up	up		down	4	0.0254429	0.000647341	0.00980535	9.61449e-05	0.195	0.358	2.409	4.276	3.549	0.352	0.818	1.674	0.752	1.617	0.621	2.447	0.468	0.207	0.451	0.058	0.081	0	0.967	0	0.961	1.957
c19748_g1	GBXC01016661.1	PREDICTED: uncharacterized protein LOC101846453, partial	C:viral capsid	2.03838																			1	0.382637	0.146411	0.253679	0.0643531	18.287	5.636	5.245	3.714	7.216	3.08	1.93	4.348	1.467	1.223	2.179	2.218	1.967	1.232	1.896	1.012	1.388	2.345	1.689	5.252	2.63	4.781
c20036_g1	GBXC01016910.1	trans- -dihydrobenzene- -diol dehydrogenase-like							2.27294														1	0.187016	0.034975	0.158954	0.0252663	0	5.783	3.915	4.007	2.248	3.897	1.265	4.983	1.921	1.297	1.331	2.251	2.682	3.274	4.328	1.136	0.595	0.309	3.184	3.758	5.757	2.704
c20091_g1	GBXC01016960.1			7.1891	-4.05297	11.5579										A	A						5	-0.100668	0.010134	-0.06246	0.00390125	0	10.494	6.45	174.984	3.691	157.544	0	0	0	19.749	0.139	0	21.183	2.578	25.229	0	0	59.077	0	36.344	22.904	0.175
c20166_g1	GBXC01017026.1	laccase-15-like isoform x1	F:copper ion binding; F:oxidoreductase activity; P:oxidation-reduction process				-2.16668																1	-0.330363	0.10914	-0.383015	0.1467	0.472	0.147	1.305	0.445	1.443	0.377	2.007	1.778	0.692	0.14	0.278	0.367	0.162	0.222	1.012	1.983	0.622	0.911	0.077	0.475	0.839	0.591
c20189_g1	GBXC01017045.1	PREDICTED: uncharacterized protein LOC106013255		-5.04621																			1	-0.604411	0.365313	-0.598008	0.357613	0.163	0	0	1.5	1.23	0.679	1.674	2.245	3.197	0.989	0.797	1.362	1.064	0.283	1.633	1.72	0.712	1.688	0.077	0.482	0.619	0.72
c20192_g1	GBXC01017047.1										-4.74759	3.97366				H							3	-0.17996	0.0323855	-0.150953	0.0227869	0	0.21	0	0	0.177	0	0	0.623	0	0.408	0.066	0.432	0.562	0.329	2.789	0.65	0.721	0.721	0.232	0	0	2.086
c20193_g1	GBXC01017048.1						-3.45227		-2.10362						-4.2337			H					4	-0.348933	0.121755	-0.314654	0.0990072	2.457	0	1.393	0	0.461	0	4.422	9.292	1.348	0	1.075	1.957	5.866	1.048	0.561	12.507	9.201	12.915	0	3.999	7.076	16.236
c20227_g1	GBXC01017076.1	galactose-3-o-sulfotransferase 2-like			-2.60984																		1	-0.0765016	0.0058525	-0.029567	0.00087421	1.432	1.367	0.602	3.316	10.174	10.911	4.818	1.155	3.376	6.904	6.617	7.316	6.232	5.378	6.582	4.345	5.785	9.896	5.324	2.334	4.136	2.723
c20462_g1	GBXC01017291.1								2.77496											down		up	3	0.292372	0.0854812	0.223503	0.0499538	2.701	14.784	64.194	4.558	17.248	1.106	30.01	6.229	14.112	5.521	12.708	6.198	5.611	31.818	10.229	1.802	4.136	1.149	2.72	18.192	9.193	4.523
c20613_g1	GBXC01017441.1	galactosylgalactosylxylosylprotein 3-beta-glucuronosyltransferase 3-like				-3.60884													up		down		3	-0.485266	0.235483	-0.473265	0.223979	1.481	0.568	0	0.855	0	0	2.697	3.18	4.95	1.049	2.53	0.555	2.478	3.229	2.347	2.197	2.118	1.387	0.735	1.354	0.456	1.791
c20640_g1	GBXC01017468.1			-6.94054																	down	up	3	-0.0276329	0.000763575	0.0211567	0.000447605	0	0	0	2.695	0	0.616	5.726	2.686	0	0.775	1.104	1.06	1.226	0.88	0.119	2.271	1.117	1.957	0	0.763	6.392	1.698
c20696_g1	GBXC01017517.1										-4.29064												1	-0.0666992	0.00444878	-0.105713	0.0111753	0	1.724	0	0	0	0.566	0.703	0	0	0	1.133	0	0.255	0.451	0	1.613	0.82	0.357	0.18	0	0.212	4.292
c20821_g1	GBXC01017634.1			-3.06389															up		down	up	4	-0.512339	0.262491	-0.571838	0.326999	0.293	0.273	0.301	1.465	0.225	1.244	3.476	2.725	2.266	1.029	0.768	1.093	1.422	0.405	1.896	1.407	1.685	1.363	0.142	0.444	0.79	1.209
c21065_g1	GBXC01017882.1			-2.92878														H					2	-0.414355	0.17169	-0.405242	0.164221	0	0.315	0.514	3.281	0.248	0.503	1.943	0.87	4.163	0.147	0.051	0.465	0.57	0.176	0	0.091	0.505	0.57	0.322	0.249	0.318	0.923
c21142_g1	GBXC01017948.1						3.45467																1	0.192578	0.0370864	0.19145	0.0366531	2.733	2.608	0.289	2.566	0.84	2.011	2.224	0.182	2.135	48.608	2.669	2.324	2.776	3.963	0.51	0.469	1.956	2.361	0.554	1.113	1.702	2.178
c21172_g1	GBXC01017973.1						-2.74688		-2.78064						-2.51397				up	down		down	6	-0.397282	0.157833	-0.387846	0.150425	1.594	1.073	0	1.804	0.698	1.395	12.193	2.297	1.646	0.301	1.345	0.432	0.954	0.727	0.425	4.731	4.983	5.705	2.862	0.926	3.802	4.218
c2136_g1	GBXC01001784.1														-2.01363								1	-0.277578	0.0770496	-0.216272	0.0467736	0	0	0.452	0	0	1.546	2.441	0.571	0.239	0.561	0.753	0.595	2.946	0.887	0.986	1.333	0.757	3.795	9.656	6.015	5.268	10.716
c21428_g1	GBXC01018117.1				-3.16493																		1	-0.0110443	0.000121977	-0.0308739	0.000953199	0	0	0.703	2.097	2.934	2.338	1.176	0.753	0.251	3.683	0.461	1.06	0.86	0.558	0.417	1.275	1.802	0.61	1.47	0.794	0.432	0.258
c21675_g1	GBXC01018270.1						-3.56159		-2.86982									H					3	-0.490973	0.241055	-0.492766	0.242818	0.537	0	0	0.199	0	0.327	2.454	1.454	1.062	0	0.161	0.13	0.281	0.092	0.128	0.617	1.811	1.799	0	0.14	1.571	0.305
c21808_g1	GBXC01018347.1	delta-like protein partial	F:protein binding		-2.80028																		1	-0.152638	0.0232984	-0.128528	0.0165195	0.7	0	0.376	3.046	2.437	3.444	2.198	0	0.787	1.885	1.353	2.651	0.988	1.614	0.332	2.625	1.108	1.244	0.877	1.074	1.922	0.665
c2190_g1	GBXC01001825.1				-2.9924														down	up		down	4	0.20472	0.0419101	0.250691	0.0628461	5.515	5.531	0	9.326	45.427	49.112	42.484	36.156	2.111	20.986	11.297	12.69	22.485	17.879	13.206	23.615	12.733	5.84	253.733	50.552	113.765	44.306
c21968_g1	GBXC01018493.1	glycine-rich cell wall structural		-2.39841																	down	up	3	-0.445073	0.19809	-0.371978	0.138367	2.083	4.795	11.155	19.59	15.367	15.864	26.572	22.218	51.27	18.466	16.737	17.853	13.724	11.598	36.607	11.404	27.584	19.468	14.155	19.6	30.697	31.577
c21970_g1	GBXC01018496.1			-4.27177		-4.15595	-2.19079											M	up			down	6	-0.404579	0.163684	-0.376856	0.14202	0	0	1.543	0.691	1.1	0	12.308	19.09	0.274	0	2.859	5.407	8.063	4.552	3.605	13.025	9.516	16.56	0	5.408	10.544	14.621
c22130_g1	GBXC01018666.1	low quality protein: plasminogen		-2.82468			-3.93525		-2.43805						-2.23943	H			up		down		7	-0.24287	0.0589859	-0.188219	0.0354265	1.22	2.965	1.995	1.769	44.848	3.004	13.995	14.873	19.671	1.096	0.548	2.863	6.207	0.643	5.187	14.581	17.717	35.79	2.424	3.151	45.614	24.331
c22224_g1	GBXC01018765.1			2.13749																			1	0.440403	0.193955	0.48366	0.233927	25.739	17.119	27.831	8.998	8.742	6.763	5.1	3.231	10.02	11.502	15.581	21.017	14.295	20.366	14.6	8.368	11.976	20.585	32.062	9.524	8.777	11.067
c22394_g1	GBXC01018929.1	twitchin-like protein- partial	F:protein binding	-5.88878																			1	-0.195704	0.0383	-0.226453	0.0512809	0.13	0	0.138	0.668	2.354	0.654	7.554	10.862	0.37	0.408	0.388	0.506	0.604	0.52	0.374	1.349	1.883	0.832	0.271	4.544	3.322	2.243
c22410_g1	GBXC01018941.1			-9.69606	-7.04013														up		down		4	-0.250726	0.0628636	-0.298914	0.0893495	0	0	0	1.781	2.413	1.358	14.059	14.354	1.014	0.575	0.38	0.62	0.46	0.88	0.119	1.44	3.307	0.967	0.335	2.56	5.683	1.523
c22418_g1	GBXC01018949.1			-5.14495	-3.22856																		2	-0.132781	0.0176309	-0.133024	0.0176953	0.293	1.136	0.954	7.37	12.717	6.449	23.773	66.706	1.849	3.348	2.223	3.54	2.733	5.937	5.621	17.683	6.452	7.646	1.354	28.999	33.31	10.587
c22474_g1	GBXC01018996.1	hypothetical protein				-2.65988																	1	-0.117973	0.0139177	-0.0708492	0.00501961	0.553	0.61	0.866	0.129	0.213	0.063	0.882	0.688	0.978	1.023	1.952	0.661	0.971	0.987	0.774	0.938	1.478	1.196	0.464	1.587	1.107	1.015
c22671_g1	GBXC01019199.1			-2.49755	-3.53319																		2	-0.196048	0.038435	-0.163906	0.0268651	40.772	12.681	26.601	229.571	446.242	345.722	268.301	184.273	35.572	106.467	100.698	169.947	126.193	156.154	110.271	198.558	127.811	167.501	277.106	125.77	402.217	255.643
c22819_g1	GBXC01019333.1	cd109 antigen-like	C:extracellular space	-2.35705															up		down	up	4	-0.624075	0.389469	-0.595218	0.354285	0.163	0.631	0.69	2.378	1.786	1.508	2.122	3.764	2.481	1.684	3.583	1.011	1.618	1.224	2.075	1.679	2.199	1.545	0.077	0.918	1.848	1.994
c22923_g1	GBXC01019435.1	multidrug resistance-associated protein 1-like	C:integral component of membrane; F:ATP binding; F:ATPase activity, coupled to transmembrane movement of substances; P:transmembrane transport				-2.19688																1	-0.603656	0.364401	-0.56832	0.322987	0.862	0.988	0.891	1.324	2.958	0.754	1.393	1.817	1.467	0.515	0.665	0.758	1.422	0.857	1.998	2.041	3.821	3.201	1.431	1.113	2.223	1.735
c22959_g1	GBXC01019471.1	PREDICTED: uncharacterized protein LOC101848701					-2.6077											H			down	up	4	-0.457017	0.208865	-0.39951	0.159608	0	0.358	0.916	0.094	1.349	0.302	1.24	0.506	1.384	0.167	0.439	0.351	0.477	0.398	0.697	0.741	2.884	2.631	0.064	0.568	1.873	1.034
c22977_g1	GBXC01019490.1	beta- -n-acetylgalactosaminyltransferase bre-4-like					-2.32855																1	-0.146655	0.0215077	-0.10708	0.011466	0.163	1.241	0.866	0.586	0.308	0	0.601	0.337	0.919	0.294	0.197	0.098	1.26	0.413	0.612	0.699	1.099	1.292	0.58	0.692	1.181	0.748
c23162_g1	GBXC01019686.1					3.47518														up	down		3	0.108156	0.0116977	0.0897344	0.00805227	4.425	154.593	36.175	179.647	80.196	674.676	33.704	59.166	11.726	56.341	62.969	69.665	138.53	33.494	54.965	26.413	43.229	37.43	129.123	116.386	78.566	39.293
c23339_g1	GBXC01019869.1			-2.51329																			1	-0.11693	0.0136725	-0.0877974	0.00770839	0	0.547	0.791	1.359	0.733	1.974	3.336	2.92	2.111	2.185	3.619	1.166	2.052	1.071	1.497	1.341	1.262	1.41	0.864	3.54	2.052	2.068
c23495_g1	GBXC01020035.1		F:protein binding	-2.4848									-2.86266		-2.46035				up	down	down		6	-0.466593	0.217709	-0.497765	0.24777	1.578	0.252	0.552	2.906	1.621	0.163	4.269	3.18	7.312	0.234	0.175	0.245	0.204	0.612	0.553	0.51	0.351	1.593	0	0.303	0.204	2.372
c23624_g1	GBXC01020166.1	cytoplasmic intermediate filament protein a	C:intermediate filament; C:cytoplasmic membrane-bounded vesicle; F:structural molecule activity				-3.01104						-3.02741										2	-0.4917	0.241769	-0.545704	0.297793	1.887	7.403	3.149	5.472	25.044	7.555	6.033	8.942	20.363	1.277	1.426	0	5.287	0.329	4.022	6.657	15.482	2.226	0.928	1.961	10.154	10.532
c23672_g1	GBXC01020217.1														-2.0744								1	-0.413014	0.170581	-0.392351	0.15394	0.618	1.199	4.065	3.152	1.42	1.911	9.087	4.62	1.05	0.281	0.746	2.618	3.925	2.402	2.645	3.801	3.947	8.557	5.866	3.844	6.139	5.234
c23993_g1	GBXC01020549.1	map kinase-interacting serine threonine-protein kinase 1-like isoform x3		2.95561															up			down	3	0.292913	0.0857978	0.193667	0.0375071	0.553	2.103	7.115	0.726	1.041	1.232	0.422	0.221	0.62	0.695	0.424	0.375	0.664	0.91	0.204	0.691	1.144	1.046	0.451	0.054	0.391	0.72
c24018_g1	GBXC01020578.1	PREDICTED: uncharacterized protein LOC101854311, partial	F:binding; F:peptidase activity				-4.35902											H					2	-0.529525	0.280397	-0.509586	0.259678	0	0	0	2.203	3.064	0	3.988	4.789	3.447	0.916	0.307	0.473	2.827	0.352	4.796	6.846	5.533	24.301	0	1.05	2.019	14.418
c2409_g1	GBXC01002003.1			-4.25208		-3.01546	-2.6034		-2.5225									M	up	up	down	up	9	-0.585819	0.343184	-0.572921	0.328239	0	0.778	0.878	1.746	1.218	1.483	7.848	21.128	8.171	0.722	1.206	3.36	1.967	0.558	3.027	9.38	12.742	10.395	1.186	1.245	4.136	7.07
c24140_g1	GBXC01020719.1						-2.97378								-4.26359		H	H					4	-0.42032	0.176669	-0.360138	0.129699	0	0	0	0	0	0	3.016	4.711	0	0	2.098	1.215	5.789	0.612	0.485	10.549	9.111	10.277	0	5.423	3.811	3.009
c24150_g1	GBXC01020734.1		F:protein binding	-8.6315															up			down	3	-0.210378	0.0442589	-0.251284	0.0631439	0	0	0	0.691	1.1	0	7.541	9.162	0.358	0.354	0.556	1.656	1.107	1.515	0.221	1.884	2.334	2.607	0	1.284	5.578	1.44
c24165_g1	GBXC01020750.1	PREDICTED: uncharacterized protein LOC101853423					-2.44657		-2.00821									H					3	-0.471384	0.222203	-0.44742	0.200184	0	0.946	0.113	0.574	0.875	0.214	1.253	0.532	0.692	0.301	0.263	0.383	0.4	0.283	0.476	0.765	1.919	2.116	0	0.288	1.091	1.92
c24214_g1	GBXC01020811.1										-2.39857					M			up	both	down	up	6	-0.488342	0.238478	-0.536959	0.288325	116.85	379.364	716.009	755.905	982.831	591.423	1534	1386.05	1533.8	224.563	232.572	66.917	200.077	210.733	397.224	181.22	481.363	706.933	111.629	68.433	140.847	476.423
c24222_g1	GBXC01020819.1		F:DNA binding; F:transcription coactivator activity; P:regulation of transcription, DNA-templated	-4.24584		-3.66324																	2	-0.230389	0.0530793	-0.281707	0.079359	0.39	0.547	0.1	0.691	0.296	0.767	1.329	18.714	1.67	0.341	0.139	0.139	0.136	0.482	0.901	0.815	0.469	0.531	0.593	0.195	0.594	0.545
c24255_g1	GBXC01020855.1						2.68756																1	0.153078	0.023433	0.147141	0.0216505	0.114	3.617	2.146	2.753	16.645	4.664	4.614	3.815	2.97	9.537	17.051	8.457	2.597	0.696	2.798	1.572	1.992	0.769	8.973	3.626	4.21	2.335
c24358_g1	GBXC01020960.1	chain varenicline interactions at the 5ht3 receptor ligand binding site are revealed by 5htbp	C:membrane; F:extracellular ligand-gated ion channel activity; P:transport	-2.36416															up		down	down	4	-0.36323	0.131936	-0.39385	0.155118	1.741	4.416	2.76	13.79	15.379	5.858	13.331	26.89	9.901	1.29	0.855	7.283	8.965	2.861	2.577	5.159	6.38	13.906	9.501	5.633	17.685	6.784
c24712_g1	GBXC01021301.1				-3.24199																		1	-0.100969	0.0101947	-0.0743835	0.0055329	8.395	0	6.813	32.443	51.958	71.978	4.282	26.605	0	59.248	66.098	40.909	52.727	30.962	52.687	48.103	30	15.704	35.001	47.798	61.735	83.211
c24721_g1	GBXC01021311.1						-2.64277									H							2	-0.317936	0.101083	-0.339457	0.115231	0.358	0.336	2.999	0.762	1.893	0.867	9.982	2.128	0.596	0.628	0.621	1.819	1.354	1.737	0.162	1.308	4.731	13.644	0.709	1.432	4.942	4.006
c24900_g1	GBXC01021477.1			-5.68468		-4.9243														down		up	4	-0.013831	0.000191295	0.00812933	6.60861e-05	0	0	0.1	0.141	0	0.063	1.278	4.919	0.429	0.548	0.724	0.506	0.272	0.207	0.289	0.354	0.406	0.903	1.212	3.478	2.15	0.868
c24936_g1	GBXC01021515.1	leucine-rich repeat-containing protein 40-like	F:protein binding		-3.4392													A					2	-0.206624	0.0426933	-0.213303	0.0454984	0	0	0.427	2.074	2.532	1.131	1.278	0.558	0.227	0.274	0.3	0.775	0.792	0.803	0.867	0.354	0.55	0.642	1.238	0.412	0.236	0.157
c25250_g1	GBXC01021809.1			-4.56739	-3.22999				-2.12144														3	-0.29246	0.0855327	-0.333318	0.111101	0.39	0	1.242	7.03	3.892	6.449	19.517	21.258	1.097	1.216	3.349	2.381	2.18	1.369	1.097	4.476	3.325	13.739	0.773	11.92	7.304	9.618
c25340_g1	GBXC01021908.1	tubulin alpha chain-like		-2.8192															up	up	down	up	5	-0.508609	0.258683	-0.548834	0.301219	0.325	1.367	0.602	2.074	3.537	2.992	3.17	4.828	10.116	0.127	1.185	1.354	2.018	1.545	2.687	2.913	3.217	1.688	0.593	1.455	1.799	2.178
c25473_g1	GBXC01022040.1	galactose-3-o-sulfotransferase 2-like	C:Golgi apparatus; C:integral component of membrane; F:galactosylceramide sulfotransferase activity; P:glycolipid biosynthetic process	-2.94458																			1	-0.591679	0.350084	-0.525535	0.276187	0.228	0.273	0.075	1.406	0.757	0.503	1.214	1.557	2.374	0.996	1.689	1.248	1.098	0.482	2.687	1.399	2.1	2.345	0.039	0.226	0.953	0.766
c25538_g1	GBXC01022103.1		F:calcium ion binding	-3.31585															up		down		3	-0.549484	0.301932	-0.572865	0.328174	0	0	0.954	0	1.704	0.541	0.856	6.009	3.758	0	0.132	1.256	0.783	0.467	2.092	3.341	2.208	1.917	0.438	0.459	0.7	2.031
c25587_g1	GBXC01022154.1	PREDICTED: caveolin-1-like	P:caveola assembly				-2.42675																1	-0.228445	0.0521869	-0.135574	0.0183804	0.862	2.902	1.38	0.621	2.638	0.264	2.083	0.87	1.932	0.388	0.643	1.215	1.354	1.063	2.628	1.86	5.425	5.237	0.645	0.444	2.027	2.954
c25650_g1	GBXC01022232.1	PREDICTED: uncharacterized protein LOC106078827 isoform X1					-2.7094		-2.66938							H	H	H					5	-0.375826	0.141245	-0.314775	0.0990834	0.228	0.21	0.238	0	1.065	0.277	0.665	1.09	0.895	0.207	0.614	0.326	0.647	0.245	0.323	1.637	2.884	3.787	0.116	0.117	5.089	0.351
c25709_g1	GBXC01022289.1			-3.39954	-2.33058		-2.55852								-2.83673				up			down	6	-0.354492	0.125665	-0.359335	0.129122	0.879	0.147	0.301	2.636	3.159	1.974	4.934	10.11	0.167	0.261	1.031	1.248	1.788	4.2	1.701	4.098	2.929	8.462	0.954	0.591	5.415	1.541
c25928_g1	GBXC01022509.1	beta partial	C:microtubule; F:GTPase activity; F:structural constituent of cytoskeleton; F:GTP binding; P:microtubule-based process				-2.26119											H					2	-0.487076	0.237243	-0.486734	0.23691	166.441	115.035	134.135	131.305	211.51	56.642	227.286	168.193	249.587	25.611	70.076	52.922	123.92	58.289	123.111	131.044	294.796	315.042	27.124	76.968	197.436	253.132
c25942_g1	GBXC01022523.1	PREDICTED: uncharacterized protein LOC106013061		-3.05999	-2.98471															up	down		4	-0.356006	0.126741	-0.403787	0.163044	0.179	0.315	0.176	2.859	2.39	1.37	1.968	1.155	3.447	1.143	1.769	0.734	1.081	0.857	0.961	1.563	0.613	1.006	0.696	1.478	0.863	0.914
c25982_g1	GBXC01022566.1	PREDICTED: uncharacterized protein LOC101854318 isoform X3			-3.52596															down		up	3	-0.19619	0.0384906	-0.109695	0.0120329	0	0	0.439	3.445	1.928	0.767	2.083	1.116	1.157	2.774	7.041	2.561	3.201	8.538	1.845	3.489	3.524	4.073	0.103	3.05	1.449	4.56
c26079_g1	GBXC01022671.1	protein tbata-like isoform x2					-2.11129											H					2	-0.524782	0.275396	-0.511704	0.261841	0.944	1.03	0.941	0.89	1.916	0.717	1.623	1.999	2.374	0.448	0.57	0.383	1.243	0.62	1.335	1.53	2.839	1.735	0.116	0.622	2.231	2.363
c2609_g1	GBXC01002151.1			-6.49436		-4.74613																	2	-0.138125	0.0190784	-0.180377	0.0325358	0	0	0	0	0.828	0	10.864	16.365	0	0	1.002	2.039	1.924	0.765	0	3.892	0.505	0.436	0	2.871	5.268	0.849
c26107_g1	GBXC01022707.1						-2.63343								-3.11151			H	up			down	5	-0.506988	0.257037	-0.512464	0.262619	0.179	0.505	0.565	1.043	0.556	0	1.47	3.167	1.205	0.241	0.051	0.604	0.63	0.191	0.672	0.461	2.577	2.409	0.09	0.272	1.474	0.886
c26134_g1	GBXC01022735.1	protein fam154a-like					-2.87985											H					2	-0.581976	0.338696	-0.551716	0.30439	0.293	0.421	1.117	1.488	1.325	0.654	1.291	1.921	1.348	0.414	0.336	0.302	1.149	0.635	1.029	1.185	2.884	3.859	0	1.222	2.557	2.234
c26191_g2	GBXC01022800.1														-3.71413								1	-0.281751	0.0793836	-0.281968	0.0795058	2.131	2.713	0	0.516	1.088	0.654	17.868	0	0	0.789	0	0	0	0	1.395	0	1.108	1.529	0.709	1.082	4.56	0.535
c26232_g1	GBXC01022851.1						-2.34881																1	-0.25995	0.0675742	-0.254235	0.0646356	0	0	5.709	0.293	1.573	0	0.792	1.389	0.465	2.018	1.711	0.579	7.62	1.882	1.539	2.954	5.173	14.817	0.413	0	0	0.314
c26255_g1	GBXC01022877.1						-3.49349									H							2	-0.413455	0.170945	-0.336452	0.1132	0.732	9.253	12.033	1.593	27.304	5.845	10.02	25.722	18.621	3.95	8.577	8.881	29.705	10.504	23.852	31.835	98.605	120.768	3.623	6.427	59.407	49.936
c26302_g1	GBXC01022933.1												-2.55233		-2.15219			H					3	-0.595042	0.354075	-0.558511	0.311935	0	0.294	0.326	1.113	1.431	0	0.895	1.661	0.692	0.962	0.461	0.294	0.758	0.329	0.723	0.708	1.658	2.06	0	0.786	1.441	1.523
c26346_g1	GBXC01022984.1						-2.15491																1	-0.493805	0.243844	-0.468831	0.219803	0.781	1.03	1.104	0.75	1.006	0.163	1.662	2.115	2.493	0.114	1.389	0.13	1.286	0.459	1.097	1.86	2.685	3.787	1.715	1.323	2.247	2.898
c26369_g1	GBXC01023014.1		F:protein binding	-5.86326	-3.66112		-2.08126		-2.02242														4	-0.296094	0.0876715	-0.318812	0.101641	0.065	0.336	0.151	3.187	4.318	1.094	14.903	19.661	2.064	0.535	2.296	2.104	2.069	2.035	1.029	8.204	7.038	6.085	0.361	4.918	6.652	3.36
c26372_g1	GBXC01023017.1			-6.19571	-4.20967																		2	-0.186737	0.0348708	-0.173317	0.0300387	0.13	0.547	0	7.053	7.583	4.488	15.197	38.479	2.612	2.787	4.014	10.643	10.234	2.173	3.963	7.315	16.329	12.701	2.888	9.679	23.263	8.593
c26436_g1	GBXC01023091.1			6.38791																			1	0.266775	0.0711689	0.223515	0.0499587	171.062	0	42.11	91.481	0	0	2.326	0.208	0	0.14	0.563	14.378	33.06	39.293	4.362	13.634	10.102	0	0.322	18.254	0.863	6.11
c26444_g1	GBXC01023106.1	polypeptide n-acetylgalactosaminyltransferase 5-like		-3.58376	-3.53076														up	up	down	up	6	-0.503692	0.253705	-0.486277	0.236465	0	0.231	0	1.535	1.195	0.943	0.524	0.973	2.088	0.414	0.899	0.53	0.656	0.275	1.114	0.576	0.496	0.697	0.567	0.389	0.562	0.545
c26453_g1	GBXC01023116.1				-2.31803														down	down	up	up	5	-0.230532	0.0531448	-0.165041	0.0272384	32.979	22.082	54.444	131.305	150.195	295.542	98.491	164.209	159.011	146.714	99.389	66.02	101.69	159.681	38.614	120.718	65.703	34.364	3.468	262.924	136.181	214.956
c26484_g1	GBXC01023155.1			-2.45608															up		down		3	-0.442251	0.195586	-0.509417	0.259506	0.944	4.227	2.685	5.718	11.937	8.535	15.81	14.925	16.832	1.978	2.34	2.691	1.882	1.79	6.377	3.62	4.542	6.45	5.389	4.505	3.827	3.36
c26563_g1	GBXC01023238.1			2.7381	2.21792												A		up	up		down	6	0.420366	0.176708	0.266833	0.0711998	31.108	37.413	24.619	5.811	6.069	9.88	8.397	4.75	1.706	0.909	0.607	3.727	1.056	3.504	1.905	0.296	2.289	1.181	4.435	2.085	0.399	1.541
c26682_g1	GBXC01023376.1			-4.49395	-3.71086		-2.25364																3	-0.180418	0.0325505	-0.212367	0.0450997	0.83	0.526	2.748	7.428	17.958	24.085	42.331	16.404	1.813	1.49	1.323	4.869	2.639	4.728	3.58	12.367	10.616	11.386	5.943	15.04	14.127	4.015
c26761_g1	GBXC01023469.1													2.21227				A					2	0.191252	0.0365774	0.0918867	0.00844317	15.945	3.028	6.901	10.287	8.837	12.206	13.343	2.907	8.374	3.669	6.741	2.936	3.354	5.654	5.961	4.583	6.029	5.364	4.074	2.467	3.558	4.541
c26901_g1	GBXC01023636.1	all-trans retinoic acid-induced differentiation factor-like isoform x1	F:protein binding	-2.13828																			1	-0.321145	0.103134	-0.34546	0.119342	1.155	1.64	4.542	3.445	11.522	5.229	11.707	15.56	6.525	2.439	2.764	3.295	3.95	5.394	3.571	3.028	4.641	4.928	2.192	3.214	3.859	6.877
c26902_g1	GBXC01023637.1	hypothetical protein BRAFLDRAFT_230702					-3.68337		-3.12829							H		H		up		down	6	-0.302999	0.0918085	-0.242665	0.0588865	1.155	18.233	40.793	4.323	140.399	2.049	49.054	79.061	56.101	9.718	14.404	18.008	28.956	5.501	25.212	50.069	132.822	347.964	1.225	16.799	178.448	284.903
c26906_g1	GBXC01023643.1						-2.46683								-2.01654				up		down		4	-0.255892	0.0654807	-0.244601	0.0598295	1.529	3.722	4.442	1.347	0.473	1.131	2.748	1.648	4.33	0.274	0.453	0.579	1.286	0.543	2.151	2.394	3.298	3.486	0	0.934	3.135	4.56
c26929_g1	GBXC01023670.1	carbohydrate sulfotransferase 15-like		-3.71277															up		down	up	4	-0.550836	0.30342	-0.606142	0.367408	0	0	1.129	1.148	1.467	1.169	4.026	3.543	3.185	1.176	0.936	0.604	0.962	0.673	0.689	1.119	1.658	0.998	0	0.272	1.466	0.24
c26937_g1	GBXC01023682.1	beta-actin		-2.03326																			1	-0.343608	0.118067	-0.324911	0.105567	36.965	9.506	15.609	36.684	42.245	38.905	74.859	153.904	43.027	47.245	44.229	23.407	89.473	50.516	12.389	21.517	21.763	74.1	25.422	32.33	98.539	92.137
c27183_g1	GBXC01023967.1		F:protein binding	-5.54844																			1	-0.321657	0.103464	-0.389676	0.151847	0	0	0.891	6.467	1.514	0.855	17.331	25.086	2.66	1.123	1.74	1.452	2.154	1.285	2.228	7.117	5.515	1.315	0.838	2.848	2.288	2.76
c27232_g1	GBXC01024017.1			-3.54417			-2.82659								-3.54058				up		down		5	-0.563744	0.317807	-0.556348	0.309524	0.342	0.168	1.054	0.246	1.041	1.647	7.937	10.291	0.93	0.074	1.133	2.471	6.062	3.519	2.117	7.866	3.596	15.403	1.186	0.171	3.705	8.76
c27298_g1	GBXC01024105.1	cerebellin-1-like isoform x2	F:protein binding	2.21119																			1	0.293922	0.0863904	0.198423	0.0393718	0.716	2.587	8.445	0.211	0.887	1.772	0.613	0.779	1.205	0.508	0.256	0.481	0.153	0.566	0.332	0.453	0.766	0.166	0.142	0.366	0.888	0.222
c27395_g1	GBXC01024213.1	low affinity immunoglobulin epsilon fc receptor isoform x5		-6.69428	-3.94988																		2	-0.370727	0.137439	-0.386846	0.149649	0.228	0	0.125	3.691	2.165	0.855	28.86	13.211	0.644	0.876	3.444	3.091	5.296	2.066	0.918	10.985	9.372	7.789	0.116	5.929	10.772	4.735
c27439_g1	GBXC01024270.1	beta- -galactosyl-o-glycosyl-glycoprotein beta- -n-acetylglucosaminyltransferase-like	C:membrane; F:acetylglucosaminyltransferase activity	-3.47258															up		down		3	-0.528306	0.279108	-0.561324	0.315084	0	0.147	0.176	0.715	0.26	0.101	0.473	1.557	2.398	0.515	0.775	0.237	0.639	0.589	1.003	0.889	0.955	0.713	0.077	0.163	0.383	0.129
c27467_g1	GBXC01024307.1	PREDICTED: uncharacterized protein LOC101859221													-2.25195			H					2	-0.529629	0.280507	-0.48658	0.23676	0.195	0.189	0.602	0.141	0.45	0	0.46	0.519	0.322	0.341	0.57	0.09	0.536	0.344	0.723	0.601	1.46	1.284	0	0.101	0.676	1.458
c27486_g1	GBXC01024330.1	techylectin-like protein isoform x1		-9.80626		-3.78805													down		up	up	5	-0.242098	0.0586114	-0.246841	0.0609303	0	0	0	0.656	1.621	0.553	13.816	17.611	0.215	3.883	1.068	0.546	2.401	3.114	1.403	2.822	1.081	0.673	0.993	5.33	11.025	2.169
c27598_g1	GBXC01024470.1			-3.61424	-2.23003								-2.28346		-2.35272	H			up	both	down	both	9	-0.417657	0.174437	-0.4982	0.248204	3.335	12.029	23.954	78.699	54.501	59.495	145.474	153.632	193.14	3.014	2.691	0.514	1.55	2.326	1.582	1.728	4.055	2.623	1.083	0.903	4.877	12.415
c27603_g1	GBXC01024477.1				2.05196																		1	0.272573	0.0742962	0.108889	0.0118568	8.265	3.722	9.624	2.671	2.52	0.666	2.914	3.374	4.247	0.581	1.411	2.063	0.69	1.308	1.726	1.366	1.262	1.537	1.534	0.335	0.334	1.071
c27635_g1	GBXC01024510.1				-2.2087														down	down	up	up	5	-0.187262	0.0350669	-0.111354	0.0123997	61.826	43.238	69.125	195.206	234.034	453.413	153.028	182.598	197.064	258.835	155.645	97.362	172.169	253.178	71.802	193.275	92.72	68.22	6.678	440.888	199.74	268.815
c27652_g1	GBXC01024529.1	polypeptide n-acetylgalactosaminyltransferase 5- partial		-2.79038																			1	-0.480895	0.23126	-0.465183	0.216395	0.179	0	0.364	1.136	1.077	0.214	1.662	1.051	1.455	1.631	1.287	0.163	0.92	1.056	1.063	1.489	0.856	0.887	0.09	0.794	0.269	0.729
c277_g1	GBXC01000236.1												2.14788										1	0.334167	0.111667	0.276483	0.0764431	13.585	8.538	12.184	11.107	17.591	10.308	11.017	4.335	10.414	4.471	7.312	5.056	8.514	8.829	11.735	8.311	7.705	11.069	23.605	6.38	6.278	7.061
c27715_g1	GBXC01024608.1						-4.62931		-2.78988							H			down		up	down	6	-0.316607	0.10024	-0.291052	0.0847115	2.652	2.902	5.672	2.191	5.253	0	0.55	5.113	3.197	1.698	1.236	1.607	6.241	2.142	7.653	10.68	48.59	55.495	1.328	2.513	20.022	16.301
c27719_g1	GBXC01024613.1												-2.96945						down	down		up	4	-0.428226	0.183377	-0.418054	0.17477	5.662	2.482	37.166	1.488	74.435	21.156	6.978	109.351	16.211	4.384	0.461	1.933	0.179	2.532	0.238	6.105	1.162	4.849	18.938	21.374	6.27	72.43
c27766_g1	GBXC01024674.1	PREDICTED: uncharacterized protein LOC101854311, partial					-3.48652				-3.6677					H			down		up		5	-0.420727	0.177011	-0.402255	0.161809	0	0	0	0	0.852	0	0.511	0	0.394	0.241	0.424	0.171	1.43	0.398	0.833	2.732	3.145	4.271	0	0.093	0.554	4.717
c27893_g1	GBXC01024818.1			-2.59617															up	up	down	down	5	-0.4007	0.16056	-0.423221	0.179116	7.907	21.451	35.937	97.375	51.473	69.816	120.36	122.771	169.878	50.674	69.593	75.162	70.691	36.493	146.606	78.687	117.277	91.27	55.15	35.675	35.997	68.461
c2793_g1	GBXC01002301.1	blastula protease 10-like										-2.99951							up		down		3	-0.222322	0.049427	-0.19021	0.0361797	0.293	0.673	0.151	0.527	0.331	0.264	0.613	0.48	0.406	0.254	0.212	0.204	0.051	0.207	2.9	0.206	0.324	0.166	0.077	0.436	0	0.055
c27979_g1	GBXC01024915.1			-2.86422																			1	-0.556949	0.310192	-0.516497	0.266769	0	0.189	0.264	0.375	0.296	0.314	1.253	0.96	1.431	0.428	1.418	0.4	1.132	1.89	1.054	1.876	1.208	1.997	0.168	0.552	0.399	0.637
c27984_g1	GBXC01024920.1				-4.13677																		1	-0.17821	0.0317588	-0.152391	0.0232231	2.327	2.355	0	18.57	38.187	47.994	11.797	17.39	1.348	32.04	53.288	20.275	39.845	33.892	26.879	41.973	12.968	12.083	21.387	38.383	35.045	47.25
c27991_g1	GBXC01024929.1	PREDICTED: uncharacterized protein LOC101853007		-4.52365																up		down	3	-0.426256	0.181694	-0.407318	0.165908	0	0	0.1	0.457	0.698	0.163	0.907	0.428	1.467	0.521	1.038	0.824	1.047	0.811	1.139	1.201	0.892	0.57	0.232	0.093	0.35	0.48
c28039_g1	GBXC01024990.1				2.18255														up		down		3	0.361874	0.130953	0.230328	0.0530511	10.348	13.459	11.795	3.585	3.277	3.821	2.927	4.906	7.014	0.201	0.907	0.84	2.026	0.75	3.648	1.909	3.325	0.753	2.759	0.677	0.831	0.277
c28089_g1	GBXC01025052.1	macrophage mannose receptor 1	F:carbohydrate binding	-6.19929	-3.31605																		2	-0.178804	0.0319709	-0.202546	0.041025	0.342	0.484	0.176	4.194	5.418	2.615	60.071	44.177	1.718	1.905	4.065	6.712	3.593	4.07	3.52	18.522	13.103	14.571	0.864	18.215	36.372	10.919
c28143_g1	GBXC01025123.1	serine protease hepsin-like	F:serine-type endopeptidase activity; P:proteolysis	-4.4738	-3.70162														up	down			4	-0.290663	0.0844849	-0.258946	0.067053	0	0	0.502	5.202	1.727	0.691	3.131	8.617	0.095	0.287	2.72	1.811	1.524	1.201	1.429	4.649	3.542	4.73	0.413	7.61	3.029	2.28
c28154_g1	GBXC01025139.1					-4.55786																	1	-0.168524	0.0284003	-0.226423	0.0512674	0.895	1.767	2.986	0	0	0.553	1.329	7.904	10.199	0.809	0.541	1.256	0.945	1.568	0.85	1.053	0.406	0.705	0.438	3.735	2.141	1.385
c28157_g1	GBXC01025143.1	collagen alpha-1 chain	F:protein binding		-3.05063														down	down	up	up	5	-0.412042	0.169779	-0.380826	0.145029	0	0	2.146	4.944	7.725	6.914	4.665	3.53	3.614	2.339	1.791	0.758	1.55	6.664	3.027	3.242	0.901	1.735	1.006	5.143	4.723	4.292
c28171_g1	GBXC01025160.1	nxpe family member 3-like		-4.92572	-4.59558														up		down	up	5	-0.426874	0.182221	-0.386907	0.149697	0	0	0.151	2.496	0.745	1.534	1.521	1.674	2.469	0.735	1.097	0.791	0.92	0.788	1.488	1.489	1.108	0.975	0.49	0.77	1.018	0.785
c28229_g1	GBXC01025232.1	cubilin- partial	F:metal ion binding; P:proteolysis; F:metallopeptidase activity; F:calcium ion binding; F:hydrolase activity; F:zinc ion binding; F:peptidase activity; F:metalloendopeptidase activity	-3.63638																			1	-0.411908	0.169668	-0.410035	0.168129	0	0	1.757	3.796	1.491	0.339	8.372	13.627	0.31	0.495	4.424	4.975	3.882	4.996	1.165	8.549	9.805	11.948	0.142	1.548	10.455	6.194
c28320_g1	GBXC01025321.1			-7.17003																			1	-0.255306	0.0651813	-0.248843	0.0619228	0	0	0	0.762	1.218	0	4.064	7.345	1.372	0	1.323	2.969	0.928	1.691	0	2.567	2.839	3.003	0	1.074	5.651	0.803
c28348_g1	GBXC01025359.1	cub and peptidase domain-containing protein 1-like	F:serine-type endopeptidase activity; P:proteolysis	-3.57502	-2.92579																		2	-0.353662	0.125077	-0.316088	0.0999114	0.146	0	2.472	11.341	6.353	3.495	11.068	18.442	1.551	1.604	6.624	9.444	8.241	8.308	3.444	13.042	10.228	13.351	1.483	4.707	15.601	10.827
c28451_g1	GBXC01025491.1														-2.19884				up		down	up	4	-0.270482	0.0731604	-0.340035	0.115624	12.202	15.815	1.568	0.738	5.465	66.397	13.318	39.803	78.146	12.952	4.877	4.355	7.322	5.026	3.053	4.394	3.902	2.821	8.083	3.704	10.789	6.6
c28532_g1	GBXC01025577.1			-3.64493																			1	-0.619159	0.383357	-0.590491	0.34868	0	0.21	0.238	0.996	0.532	0.704	2.198	1.544	3.209	0.207	0.68	0.546	0.4	0.566	1.071	1.308	1.126	1.711	0.116	1.05	0.537	0.609
c28574_g1	GBXC01025631.1										-2.44787								up	both	down	up	5	-0.499991	0.249991	-0.546525	0.298689	80.162	325.632	457.175	572.31	550.442	448.473	1022.63	852.23	1245.26	181.321	213.752	83.783	173.642	187.208	407.496	153.59	380.01	545.645	59.018	82.835	141.628	405.58
c28611_g1	GBXC01025677.1	synaptonemal complex protein 3-like isoform x2											2.17676										1	0.448331	0.201001	0.279987	0.0783927	107.674	88.074	117.873	77.504	61.363	94.278	61.63	85.057	61.278	25.504	39.82	51.193	38.083	44.044	53.928	26.141	29.9	30.743	52.662	18.55	27.269	39.257
c28682_g2	GBXC01025768.1				-2.95338																		1	0.00384588	1.47908e-05	0.0446422	0.00199292	1.415	1.872	1.782	12.197	21.696	11.577	7.963	7.774	2.052	14.804	16.89	12.772	18.833	17.221	6.063	16.646	12.229	9.928	23.888	22.316	52.152	35.223
c28720_g1	GBXC01025818.1			-2.70946	-2.57666														up		down	up	5	-0.46639	0.21752	-0.506295	0.256334	0	1.157	1.267	4.37	2.804	9.164	3.758	5.022	8.553	1.524	2.142	1.819	2.052	1.576	4.43	1.893	1.532	2.448	0.206	0.101	0.309	1.145
c28724_g1	GBXC01025823.1			-2.11027															up		down		3	-0.407973	0.166442	-0.363793	0.132346	37.014	119.346	108.939	260.232	171.37	187.323	291.78	308.432	634.781	188.399	167.074	189.904	221.039	126.478	437.461	203.758	272.303	263.778	273.754	148.856	174.833	182.613
c28763_g1	GBXC01025870.1	PREDICTED: uncharacterized protein LOC106013771					-2.31585											H		up	down		4	-0.452941	0.205156	-0.440069	0.19366	1.627	1.304	2.585	0.785	3.36	0.83	1.956	2.933	4.414	0.241	0.804	1.028	1.907	0.574	1.658	2.255	4.019	4.588	0.541	1.245	3.281	4.024
c28767_g1	GBXC01025876.1	PREDICTED: uncharacterized protein LOC101855237	F:carbohydrate binding; P:cell adhesion	-9.26823	-9.18901		-3.34717											A					4	-0.307233	0.0943923	-0.343645	0.118092	0	0	0	7.323	7.95	5.43	0.256	7.423	10.569	0.434	0	0.465	3.099	0.543	0.612	5.653	2.433	0.602	3.429	4.295	3.623	3.129
c28852_g1	GBXC01025988.1	p53-induced death domain-containing protein 1-like isoform x2	F:protein binding; P:signal transduction				-2.2395											H					2	-0.526575	0.277282	-0.503691	0.253705	0.781	0.189	0.201	0.422	0.603	0	1.125	3.815	0.656	0.348	0.461	0.188	0.613	0.765	0.825	1.275	1.919	1.91	0.193	0.794	1.441	2.141
c28856_g1	GBXC01025997.1			-2.49072							-4.27117					H			up	both	down	up	7	-0.483202	0.233484	-0.518065	0.268392	1.692	8.454	5.885	12.244	21.554	7.341	34.56	29.797	33.007	0.769	6.734	0.783	5.321	4.116	3.231	5.546	8.57	18.097	0	1.782	1.368	13.781
c28898_g1	GBXC01026054.1	tctex1 domain-containing protein 1-b-like					-2.53384											H					2	-0.461369	0.212862	-0.441762	0.195154	0.586	0.273	1.129	0.996	0.923	0.49	1.789	0.337	0.93	0.174	0.205	0.375	0.724	0.107	0.74	0.806	1.847	1.783	0.155	0.451	1.409	1.486
c28902_g1	GBXC01026057.1	PREDICTED: uncharacterized protein LOC105334618	C:integral component of membrane; P:kidney development	-3.32729																			1	-0.525901	0.276572	-0.428089	0.18326	0	0	0.113	0.164	0.213	0.239	0.575	0.221	0.513	0.167	0.402	0.31	0.349	0.589	0.51	0.543	0.586	0.792	0.026	0.467	0.358	0.932
c28906_g1	GBXC01026062.1			-5.95703		-4.90348			-2.29339														3	-0.318955	0.101733	-0.363561	0.132177	0.846	2.187	6.625	8.295	7.926	2.69	182.131	194.681	7.766	1.41	8.248	21.808	16.006	15.018	2.942	83.369	42.598	41.21	0.438	49.852	73.346	27.949
c28964_g1	GBXC01026140.1		F:protein binding				-2.1809											H					2	-0.556729	0.309947	-0.495921	0.245937	0	0.189	0	0.738	0.639	0.126	0.882	0.143	1.718	0.18	0.3	0.579	1.005	0	0.859	0.987	2.379	1.608	0.103	0.622	1.824	1.163
c28977_g1	GBXC01026157.1		F:protein binding		2.01303		-3.31117																2	-0.423083	0.178999	-0.400253	0.160202	42.188	15.52	55.172	13.825	2.413	13.199	17.919	29.577	7.658	10.038	2.632	23.366	43.14	12.248	53.783	92.634	122.882	147.922	32.203	11.539	16.097	27.479
c2898_g1	GBXC01002389.1	carbohydrate sulfotransferase 14-like		-3.50744															up		down	up	4	-0.477513	0.228019	-0.527581	0.278342	0	0.61	0	1.219	0.485	1.031	1.815	2.271	4.354	0.561	1.367	1.199	0.817	0.673	0.595	1.02	1.226	1.49	0	0.428	1.229	1.68
c28995_g1	GBXC01026183.1	glycoprotein-n-acetylgalactosamine 3-beta-galactosyltransferase 1-like					-2.35322												up	up	down	up	5	-0.326176	0.106391	-0.359499	0.12924	0	0.736	2.033	1.921	0	0.239	3.298	0.519	3.626	0.167	1.353	0.359	1.2	0.536	1.429	2.189	2.397	6.418	0.567	0.584	1.343	0.582
c29060_g1	GBXC01026257.1				-2.81413																		1	-0.469671	0.22059	-0.365034	0.13325	0.553	0	0	1.875	1.727	1.257	1.508	0.376	1.241	1.156	0.49	1.501	1.89	1.714	1.131	1.794	1.081	2.116	0.748	1.79	1.295	1.126
c29064_g1	GBXC01026263.1	ef-hand calcium-binding domain-containing protein 6-like isoform x3					-3.36949											H					2	-0.592509	0.351067	-0.539022	0.290544	0.081	0.589	0.238	0.164	1.443	0.189	1.355	0.779	1.551	0.1	0.205	0.261	0.809	0.52	1.046	1.136	2.541	2.393	0.077	0.35	2.264	1.311
c29069_g1	GBXC01026274.1	PREDICTED: uncharacterized protein LOC101848909	F:metalloendopeptidase activity; P:proteolysis	-3.19042																			1	-0.313976	0.098581	-0.318274	0.101298	0	0.463	0	0.726	0.296	0.302	0.959	3.206	1.05	0.668	0.219	0.122	0.085	0.222	0.289	0.214	0.559	0.341	0.129	0.444	0.871	1.089
c29074_g1	GBXC01026282.1		F:protein binding; F:carbohydrate binding; P:cell adhesion	-3.73244	-3.89353															up	down	down	5	-0.230848	0.0532909	-0.217478	0.0472968	3.921	3.049	6.035	68.119	85.863	60.199	115.95	65.097	5.332	59.001	39.403	104.229	58.167	117.428	49.676	147.015	60.197	111.046	77.827	31.668	218.582	199.541
c29219_g1	GBXC01026465.1	transmembrane protein 163- partial		-3.16875															up		down		3	-0.679153	0.461249	-0.684944	0.469148	0.212	0.294	0.226	1.933	0.994	0.855	1.444	2.025	3.006	0.528	0.819	0.457	1.09	0.612	1.25	1.242	1.676	2.02	0.4	0.918	1.343	1.052
c29227_g1	GBXC01026476.1	band 7 protein agap004871-like	C:membrane				-2.2534																1	-0.346136	0.11981	-0.356609	0.12717	1.952	1.851	1.117	0.258	1.916	0.44	2.288	3.815	1.575	0.16	0.314	0.587	1.056	0.88	1.156	0.905	2.217	2.084	0.361	1.432	1.922	7.227
c29256_g1	GBXC01026509.1			-4.66444																			1	-0.395778	0.15664	-0.41142	0.169267	0	0.294	0	0.234	0.485	1.559	1.368	4.698	4.795	0.14	0.19	0.147	0.775	0.558	0.298	0.272	2.992	1.244	0.155	0.646	1.238	1.449
c29293_g1	GBXC01026558.1														-2.08298		M		up		down		4	-0.489795	0.239899	-0.544458	0.296434	6.264	2.292	4.567	14.95	4.46	9.742	30.419	17.832	1.885	1.825	6.105	3.531	8.182	4.774	4.167	9.948	11.301	23.675	1.818	4.396	6.074	10.393
c29394_g1	GBXC01026676.1				-2.05224													A		up	down		4	-0.192155	0.0369235	-0.150337	0.0226011	11.714	8.37	8.934	24.452	65.574	71.362	33.844	37.363	12.704	32.087	34.395	79.142	40.356	57.425	47.857	76.441	46.977	65.281	42.955	20.861	64.357	26.593
c29437_g1	GBXC01026731.1								-2.16741							H		H					3	-0.289946	0.0840688	-0.316946	0.100455	2.831	2.061	2.284	3.14	1.337	0.264	3.221	1.609	0.239	1.063	0.702	0.718	0.536	0.849	0.612	2.658	1.649	5.023	0	0.879	2.443	2.141
c29443_g2	GBXC01026740.1				2.38502																		1	0.171133	0.0292866	0.121795	0.014834	4683.08	31940.6	4521.12	5268.62	2185.12	1952	9008.37	8227.09	6215.87	732.91	2915.09	1548.45	3649.14	1138.74	3729.67	3520.34	5748.16	0.261	2257.38	1446	2388.38	4076.01
c29444_g1	GBXC01026741.1			-4.00044		-5.55932	-2.47795								-3.80982		H	M					6	-0.497397	0.247404	-0.488311	0.238448	0.212	0.4	1.594	0.152	0.497	0.138	21.574	15.405	0.728	0	4.263	3.988	6.428	3.902	2.219	12.227	12.445	23.263	0.761	3.066	16.83	12.581
c29447_g1	GBXC01026743.1														-3.55721								1	-0.312946	0.097935	-0.324687	0.105422	5.092	0.484	0	0	2.082	2.464	19.018	0	1.288	0	0	0	0	0	2.16	0	0.919	2.203	0.761	0	2.402	0.775
c29454_g1	GBXC01026752.1	four-domain proteases inhibitor-like					-2.13896												down	up			3	-0.401484	0.16119	-0.364438	0.132815	0	0	0.577	0.199	0	0.339	0	1.077	0.728	0.468	1.338	1.101	2.341	0.551	3.104	5.603	4.371	3.542	0.387	0.84	1.303	0.775
c29487_g1	GBXC01026791.1	neurotrypsin- partial	C:membrane; F:scavenger receptor activity	-2.2814	-2.15356														down			up	4	-0.542758	0.294586	-0.568116	0.322755	1.285	0.82	1.832	3.726	5.927	10.006	4.346	6.658	9.877	4.411	2.42	1.615	2.707	4.078	2.015	4.205	3.668	2.02	1.289	2.194	2.858	5.224
c29500_g1	GBXC01026811.1	carbonic anhydrase-like		-2.27393	-2.44398														up	up	down		5	-0.407124	0.16575	-0.324611	0.105372	5.825	2.482	2.033	22.531	16.645	25.631	24.719	25.307	4.95	13.247	16.963	22.469	18.765	19.233	20.85	22.406	28.819	16.306	20.485	10.45	31.12	19.651
c29600_g1	GBXC01026937.1			-2.69857	-2.03965														up		down		4	-0.570905	0.325932	-0.557837	0.311182	1.562	1.514	3.94	11.705	9.594	10.572	9.369	13.393	25.862	4.912	6.39	6.125	9.323	6.602	11.547	11.487	11.778	8.399	9.862	2.949	5.749	6.969
c29647_g1	GBXC01027002.1	polypeptide n-acetylgalactosaminyltransferase 5-like		-3.88705	-2.84145														up		down	up	5	-0.421836	0.177945	-0.406091	0.16491	0.098	0.189	0.1	2.449	0.698	2.539	2.186	2.258	2.779	0.929	1.609	1.957	1.047	0.88	2.296	2.057	1.793	1.45	0.155	0.303	0.888	0.868
c29685_g1	GBXC01027054.1			-5.35046	-4.10838														up		down	up	5	-0.454917	0.20695	-0.49265	0.242704	0	0.147	0	1.511	1.621	0.641	1.355	2.323	4.593	0.535	1.104	0.571	1.047	0.428	1.956	1.103	0.937	1.704	0	0.381	0.578	0.618
c29689_g1	GBXC01027056.1		C:extracellular region; F:chitin binding; P:chitin metabolic process				-2.53258									H							2	-0.395775	0.156638	-0.36266	0.131522	0.179	0.336	0.565	0.902	3.17	0.767	1.189	3.011	1.598	1.076	0.841	0.758	1.686	0.574	1.335	2.386	4.704	7.702	0	0.63	5.187	3.914
c29718_g1	GBXC01027096.1	PREDICTED: uncharacterized protein LOC101845861		-2.59051															up		down		3	-0.622978	0.388102	-0.609919	0.372002	0	0.526	0.452	1.535	0.793	0.867	1.802	1.843	2.589	0.869	1.462	0.644	1.66	0.811	1.684	1.193	1.063	1.276	0.271	0.482	0.472	0.702
c29735_g1	GBXC01027122.1			-2.22774															up		down		3	-0.463913	0.215215	-0.410301	0.168347	61.793	144.688	176.421	270.73	225.694	298.307	473.092	568.326	844.084	246.812	232.031	283.865	303.777	179.879	636.09	286.37	483.12	434.369	482.573	189.278	251.282	264.329
c29769_g1	GBXC01027175.1			-5.63227	-3.47897		-2.59599								-2.41152				up		down	down	7	-0.541754	0.293497	-0.544509	0.29649	0	1.304	1.832	30.275	4.756	4.638	55.189	53.91	61.362	1.684	6.917	6.965	18.399	6.908	13.036	14.967	52.249	30.291	13.755	6.824	45.426	35.989
c29804_g1	GBXC01027223.1			-8.26153		-4.04415	-2.98023		-2.22626														4	-0.272826	0.074434	-0.311884	0.0972716	0	0	0	2.261	4.46	0.867	66.474	62.32	1.694	1.31	2.237	3.531	5.236	4.56	1.335	31.671	11.733	14.436	0	14.208	37.113	10.32
c29831_g1	GBXC01027265.1	PREDICTED: uncharacterized protein LOC101864336			-2.14853																		1	-0.161605	0.026116	-0.182608	0.0333459	0.96	0.925	1.016	2.086	9.251	3.671	3.234	2.725	0.644	2.66	4.263	2.651	2.094	3.359	2.976	3.9	3.1	4.239	0.877	1.268	1.946	2.335
c29847_g1	GBXC01027284.1						-4.58314		-2.5229							H		H					4	-0.397548	0.158044	-0.376074	0.141431	0	1.914	1.343	2.144	4.566	0.151	1.138	3.621	3.507	0.635	1.243	2.055	8.471	1.354	6.446	14.136	14.941	66.097	0	0.389	3.078	7.089
c29876_g1	GBXC01027321.1	PREDICTED: uncharacterized protein C20orf85-like					-2.57783											H					2	-0.519511	0.269892	-0.53383	0.284974	1.838	2.545	2.635	0.972	3.762	0.717	3.604	4.283	4.115	0.521	0.643	0.954	1.703	0.413	2.27	2.567	4.938	5.388	0.503	0.934	2.793	3.674
c29989_g1	GBXC01027469.1			-2.61975															up	up	down	both	5	-0.393453	0.154805	-0.422413	0.178433	1.855	14.679	7.19	39.39	52.419	11.527	55.035	76.362	28.104	6.73	5.835	4.51	8.199	3.81	11.684	2.115	7.732	8.335	17.919	8.147	9.844	74.683
c30054_g2	GBXC01027553.1			-3.2103																			1	-0.33313	0.110976	-0.262223	0.068761	0	0	0.765	0.691	2.035	3.092	2.531	2.907	2.278	1.337	2.267	2.275	2.861	1.783	2.245	3.151	1.505	1.038	2.05	1.587	3.355	1.274
c30092_g1	GBXC01027604.1	pathogenesis-related protein prb1-3-like		-4.99552		-4.74644	-3.46141										H						4	-0.37674	0.141933	-0.375845	0.141259	0	0.168	0	0.269	0	0	4.052	3.478	0.406	0.247	0.161	0.351	0.383	0.13	1.463	1.358	3.785	3.32	0.284	0.373	3.64	0.978
c30159_g1	GBXC01027688.1			-2.75533			-2.01472																2	-0.461401	0.212891	-0.489607	0.239715	5.873	2.986	19.336	19.074	7.536	10.597	42.293	36.091	59.083	5.5	8.847	13.457	17.411	6.602	13.784	22.949	51.961	15.672	25.796	17.779	42.471	32.758
c30338_g1	GBXC01027913.1	PREDICTED: uncharacterized protein LOC106013150		-4.50938														H					2	-0.422414	0.178433	-0.438105	0.191936	0.179	0	0	0	0	0.767	1.802	2.427	1.3	0	0.102	0.171	0.255	0	0.417	0.51	1.126	0.919	0.361	0	1.808	1.089
c30349_g1	GBXC01027927.1		F:carbohydrate binding; P:cell adhesion	-3.75916	-2.70409		-3.29907		-2.45801					2.71367	-2.27216		H						7	-0.288342	0.0831411	-0.291366	0.0848941	0.602	0.715	1.631	6.385	7.063	8.02	10.672	30.874	2.624	1.15	3.634	1.166	3.005	3.565	4.736	23.023	11.553	33.516	3.3	22.347	3.55	8.935
c30352_g1	GBXC01027934.1	PREDICTED: uncharacterized protein LOC101849347					-3.27111																1	-0.471198	0.222028	-0.459329	0.210983	0.293	0.273	1.543	0.633	1.597	0	0.907	0.402	1.229	0	0.175	0.212	0.57	0.314	0.621	1.045	1.703	1.323	0	0.296	0.855	1.338
c30364_g1	GBXC01027951.1				-2.73161															up	down		3	-0.109342	0.0119557	-0.0222926	0.000496961	2.554	1.514	0.678	8.764	12.291	15.675	11.976	8.604	1.789	6.55	6.427	14.615	11.962	12.853	11.071	12.713	8.588	22.281	24.481	3.579	17.425	6.664
c30402_g1	GBXC01027998.1	PREDICTED: uncharacterized protein LOC101846752 isoform X1	C:integral component of membrane; F:transporter activity; P:transmembrane transport	-2.18389															down	up	up	up	5	-0.525844	0.276512	-0.475449	0.226052	0.098	0.252	0.602	0.68	1.987	1.32	2.058	1.09	1.479	0.441	0.753	0.873	0.639	0.65	0.587	0.954	0.856	1.395	0.155	0.342	0.326	0.711
c30424_g1	GBXC01028028.1	PREDICTED: uncharacterized protein LOC101863352	F:protein binding		-2.0026																		1	-0.254078	0.0645558	-0.304602	0.0927827	1.237	2.418	5.157	3.421	14.693	21.055	12.193	26.903	1.491	3.562	1.601	4.804	2.35	5.684	2.832	4.575	4.037	5.61	2.823	5.151	3.42	7.08
c30425_g1	GBXC01028029.1	PREDICTED: spidroin-1-like		-2.05914																			1	-0.473015	0.223743	-0.406074	0.164896	40.854	86.413	109.228	174.304	160.298	186.343	259.584	268.642	525.393	173.628	199.516	190.728	227.16	150.386	475.233	207.781	327.697	261.987	244.116	139.822	180.28	192.674
c30475_g1	GBXC01028098.1	PREDICTED: uncharacterized protein LOC101851700 isoform X2		-2.16907	-2.66603														down	down	up	up	6	-0.256196	0.0656366	-0.189299	0.0358342	38.706	21.64	46	117.339	234.65	376.143	182.885	150.738	173.493	259.424	144.846	73.678	139.475	210.756	40.561	198.763	71.291	63.046	4.087	447.035	165.665	291.484
c30475_g2	GBXC01028099.1				-2.662														down	down	up	up	5	-0.332806	0.11076	-0.266577	0.0710631	5.776	4.206	8.696	21.956	42.34	64.775	25.396	17.079	33.89	40.622	22.988	10.456	24.009	47.533	12.279	38.78	9.174	12.765	0.361	81.334	25.445	53.416
c30490_g1	GBXC01028119.1			-5.74775	-5.31615														up	up	down		5	-0.58808	0.345838	-0.606135	0.3674	0	1.073	0	24.44	17.284	20.791	37.104	11.784	32.84	8.869	9.9	12.119	13.707	12.157	19.124	21.83	14.419	12.876	6.42	6.248	4.788	15.95
c30572_g1	GBXC01028224.1	PREDICTED: uncharacterized protein LOC101850982					-2.18089																1	-0.378045	0.142918	-0.35382	0.125189	1.025	1.325	0.803	0.644	1.1	0.239	1.227	1.557	2.076	0.06	0.336	0.424	1.039	0.367	0.782	0.913	1.775	1.26	0.193	0.584	1.539	1.551
c30593_g1	GBXC01028253.1												-4.82047					H					2	-0.462464	0.213873	-0.457994	0.209758	1.464	0.652	1.832	0.246	0.26	0	0.665	0.467	1.539	0	0.102	0.489	1.839	0.972	1.293	0.987	3.415	5.174	0	0.35	0.945	4.671
c30593_g2	GBXC01028255.1	membrane frizzled-related protein isoform x2	F:protein binding				-3.28358			-4.42772	-4.55871		-4.13696			H		H	up		down		8	-0.490712	0.240798	-0.473311	0.224023	0.602	2.839	3.149	0.211	0	0	1.138	0.195	0.167	0.528	0.263	1.264	1.149	1.048	4.32	10.639	6.398	2.329	0	0.148	0.228	2.704
c30602_g1	GBXC01028270.1										-2.99989					M			up	down	down	up	6	-0.528062	0.278849	-0.558042	0.311411	10.95	29.442	64.094	72.618	102.2	33.613	128.476	142.536	145.83	19.395	26.213	7.976	19.591	22.615	43.579	20.505	53.114	76.429	14.787	4.7	10.797	78.162
c30620_g1	GBXC01028297.1			-2.59684															up	up	down	both	5	-0.280397	0.0786226	-0.347145	0.12051	10.071	35.352	24.631	132.266	82.467	73.436	119.158	172.606	166.729	49.952	60.753	74.502	60.764	35.338	197.736	66.345	97.505	55.218	8.637	6.785	5.024	9.12
c30634_g1	GBXC01028318.1			-3.12135	-2.09188														up	up	down	down	6	-0.439583	0.193233	-0.494498	0.244529	20.354	95.75	42.963	326.488	179.9	222.986	382.845	492.458	596.298	135.627	175.139	263.191	222.988	133.035	450.055	194.567	339.737	290.036	90.822	75.926	75.732	163.081
c30654_g1	GBXC01028352.1	beta-n-acetyl-d-glucosaminide beta- -n-acetylglucosaminyl-transferase-like	F:transferase activity, transferring glycosyl groups; P:carbohydrate metabolic process	-2.01327															up		down	up	4	-0.487418	0.237576	-0.527151	0.277888	0.358	1.241	0.615	2.144	2.662	2.112	2.761	3.673	3.495	1.156	1.499	1.468	1.413	1.262	1.879	0.872	1.739	1.117	0.838	0.661	0.782	1.348
c30662_g1	GBXC01028364.1		F:carbohydrate binding; P:cell adhesion						-2.37729						-2.01116								2	-0.174409	0.0304185	-0.202789	0.0411236	0.146	0.421	2.447	0.949	0.225	0.541	5.56	2.063	1.062	0.194	0.388	0.416	0.255	0.153	0.272	1.078	0.784	1.83	0.89	0.514	0.171	0.443
c30667_g1	GBXC01028369.1			-2.43988															up		down		3	-0.399964	0.159971	-0.294069	0.0864765	11.243	27.465	26.313	30.814	21.235	50.483	117.663	81.073	182.451	96.134	76.788	98.341	114.921	58.32	167.779	103.405	132.939	119.604	74.849	78.198	114.498	105.595
c30673_g1	GBXC01028375.1	dermatopontin 3		2.52176																			1	0.165968	0.0275455	0.198947	0.0395799	37.714	38.696	184.288	29.607	62.865	69.665	19.593	8.189	19.205	103.466	36.742	150.129	55.937	54.28	40.926	44.071	75.112	99.89	50.368	44.265	32.602	32.823
c30703_g1	GBXC01028417.1						-4.48535		-3.34984							H		H	up			down	6	-0.341849	0.116861	-0.318752	0.101603	0	0.126	0.213	0.844	0	0.314	1.585	1.22	0.215	0	0.037	0.285	0.094	0.092	0.187	0.411	1.712	3.375	0	0.148	2.272	2.308
c30708_g1	GBXC01028424.1			-2.46412															up		down	up	4	-0.670301	0.449303	-0.696208	0.484706	0	0.568	2.522	4.206	3.111	1.785	6.224	6.684	5.249	1.043	2.259	1.093	3.057	1.836	4.932	3.546	6.317	2.741	0	1.494	2.98	2.668
c30729_g1	GBXC01028458.1	PREDICTED: uncharacterized protein LOC106013995, partial	C:integral component of membrane; C:membrane	-2.7975									-2.28505								down	up	4	-0.662522	0.438936	-0.611579	0.374029	0	0	0.339	0.328	0.248	0.075	0.92	0.61	0.978	0.201	0.76	0.62	0.868	0.252	0.757	0.584	1.072	0.919	0	0.327	0.651	0.683
c30946_g1	GBXC01028758.1			-2.60786															up	up	down	up	5	-0.484218	0.234467	-0.474673	0.225315	205.814	839.589	381.851	1753.33	1191.58	1783.48	2454.39	3031.15	4156.07	672.292	1012.62	979.802	1168.83	709.875	1745.76	1375.23	1175.04	1336.68	530.813	659.897	925.893	774.11
c30962_g1	GBXC01028781.1			-3.85987		-3.53715			-3.51741										up	down	down	down	7	-0.34582	0.119592	-0.341385	0.116544	0	0.568	1.117	0.434	1.183	0.679	3.502	13.86	3.471	0	5.769	0.139	0.622	0.574	1.275	9.356	8.435	10.657	1.07	0.156	1.962	18.368
c30966_g1	GBXC01028786.1						-3.54376	-2.62137								H							3	-0.388058	0.150589	-0.318916	0.101707	0.716	15.331	2.271	2.835	18.632	2.841	15.094	27.85	17.368	6.202	7.18	2.854	55.885	13.442	29.898	42.524	67.181	85.2	6.601	3.268	68.713	63.874
c30980_g1	GBXC01028801.1									-3.03312													1	-0.339859	0.115504	-0.251236	0.0631197	0.342	0.358	0.351	0.844	1.396	1.697	0.92	1.077	0.537	1.724	0.373	0.163	1.124	0.865	1.471	0.411	0.387	0.42	0.4	0.389	0.651	1.32
c31023_g1	GBXC01028868.1	PREDICTED: uncharacterized protein LOC101858985		-2.15409															up		down	up	4	-0.559064	0.312553	-0.538193	0.289651	0.098	0.589	0.552	1.675	1.55	1.42	1.547	1.908	2.696	1.263	1.455	1.452	1.515	0.788	1.718	1.012	1.919	1.608	0.155	1.385	1.71	1.348
c31044_g1	GBXC01028902.1			-6.34669	-3.9423																		2	-0.252142	0.0635757	-0.266957	0.0712661	0.879	0.631	1.38	21.347	17.757	11.552	108.077	134.321	9.531	4.191	18.601	26.025	23.013	23.671	12.491	57.286	26.431	45.916	1.766	46.631	81.505	33.986
c31072_g1	GBXC01028947.1	PREDICTED: uncharacterized protein LOC101858985		-2.6058															up		down		3	-0.583913	0.340955	-0.580088	0.336502	0.277	0.421	0	1.301	0.414	0.163	1.585	1.025	2.302	0.762	1.192	0.946	0.979	0.291	1.556	1.02	1.649	0.673	0	0.498	0.871	0.914
c31092_g1	GBXC01028978.1	estrogen receptor	C:nucleus; F:sequence-specific DNA binding transcription factor activity; F:steroid hormone receptor activity; F:steroid binding; F:zinc ion binding; F:sequence-specific DNA binding; P:regulation of transcription, DNA-templated; P:steroid hormone mediated signaling pathway									-2.04771											1	0.157851	0.0249169	0.126192	0.0159243	1.985	0.568	2.208	0	6.116	0.365	1.291	1.454	2.732	3.943	1.185	1.933	1.081	1.155	1.82	0.88	1.523	1.252	3.88	1.307	2.801	0.351
c31118_g1	GBXC01029020.1			-2.3342															up		down	up	4	-0.398648	0.15892	-0.413232	0.17076	0	2.397	3.363	5.823	5.667	15.575	5.125	9.617	16.414	1.671	5.001	3.474	6.496	2.387	11.667	4.32	7.281	4.619	4.293	1.914	3.176	1.421
c31168_g1	GBXC01029089.1			-3.55028															up		down		3	-0.147377	0.0217199	-0.142814	0.020396	3.335	0.568	3.802	4.851	2.851	6.863	11.644	13.186	2.314	2.206	2.062	6.125	2.137	3.007	5.91	6.484	5.587	5.768	5.44	8.271	5.724	3.951
c31274_g1	GBXC01029263.1		F:calcium ion binding	-5.73995			-4.02576								-5.81448	H							4	-0.24854	0.0617721	-0.217815	0.0474434	0	0	0.163	0	8.257	0.968	3.962	0.208	7.253	0.281	0.095	1.786	0.111	0.39	10.91	1.958	0.703	33.564	0	0	2.304	8.658
c31278_g1	GBXC01029267.1	PREDICTED: uncharacterized protein LOC101846534					-2.98166												up	up	down		4	-0.499242	0.249243	-0.482992	0.233281	1.106	1.052	3.074	1.207	1.845	1.018	2.377	3.322	2.863	0.107	0.6	0.343	2.401	0.65	2.5	1.432	5.794	2.456	0.18	0.926	2.5	3.138
c31481_g1	GBXC01029543.1		F:protein binding	-5.07311			-2.15067																2	-0.240047	0.0576224	-0.262834	0.0690818	0.83	0.147	0.527	2.753	3.466	1.32	34.304	21.582	0.37	1.183	1.272	3.466	3.372	4.659	1.165	12.351	6.227	7.488	0.258	7.563	21.089	6.47
c31481_g2	GBXC01029544.1			-5.0845	-3.61109																		2	-0.205372	0.0421777	-0.23	0.0528999	0.26	1.977	1.656	14.107	23.104	17.9	87.87	55.428	2.624	5.915	5.389	16.629	9.672	10.321	4.269	25.639	12.823	18.683	4.061	27.116	51.346	19.541
c31487_g1	GBXC01029553.1			-2.65167	-3.70136								-2.04517							up	down		5	-0.163733	0.0268085	-0.16251	0.0264094	2.554	4.164	3.764	35.712	85.898	32.959	29.218	36.234	5.785	39.9	49.479	119.26	29.16	36.577	31.794	126.148	73.508	72.594	43.2	12.356	95.648	129.418
c31525_g1	GBXC01029620.1						-2.88904				-3.57281					H	H	H					5	-0.334288	0.111749	-0.292405	0.0855006	0	0.589	1.305	0.89	0.71	0	0.882	2.479	0.513	0.134	1.638	1.305	3.337	0.979	2.304	4.303	8.813	11.441	0	0.311	2.874	13.753
c31554_g1	GBXC01029665.1			-7.08142	-4.81679																		2	-0.238995	0.0571186	-0.247202	0.0611087	0	0	0.652	9.853	5.465	3.708	42.893	44.28	0.728	4.09	4.497	9.306	6.377	6.403	3.929	14.704	9.165	13.787	0.657	13.064	31.283	13.919
c31576_g1	GBXC01029696.1			-2.04551																			1	0.139838	0.0195548	0.165852	0.0275069	9.16	3.912	9.775	14.845	10.86	47.227	16.961	49.082	31.802	17.47	8.277	12.519	12.286	10.894	7.874	6.731	6.371	14.801	45.727	34.477	18.988	11.335
c31623_g1	GBXC01029761.1	leucine-rich repeats and immunoglobulin-like domains protein 3		-2.08631																			1	-0.265347	0.0704089	-0.258219	0.0666773	0.081	0.168	0.64	1.535	0.686	2.502	1.725	1.194	1.181	1.33	1.111	0.84	0.834	1.545	0.91	1.045	0.667	0.8	0.902	1.517	0.717	1.098
c31642_g1	GBXC01029792.1			-5.28466	-4.98818																		2	-0.200959	0.0403846	-0.183246	0.0335792	0	2.145	0	30.744	27.162	30.86	20.974	75.895	5.571	6.403	7.59	21.718	23.609	15.951	12.406	31.786	9.949	24.024	4.28	31.256	48.276	16.79
c31648_g2	GBXC01029800.1			2.6871														M		up		down	4	0.413918	0.171328	0.293228	0.0859829	6.719	14.931	4.643	2.121	1.455	10.421	1.406	2.544	0.585	3.081	1.484	4.567	0.885	2.9	1.769	1.489	2.433	2.797	1.792	1.914	2.198	1.191
c31657_g1	GBXC01029813.1			-3.60144		-3.4042												M	up		down		5	-0.393813	0.155089	-0.395718	0.156593	2.473	0.231	1.041	1.254	2.662	0.905	21.881	25.605	1.932	0.327	4.446	2.569	8.216	6.205	2.083	8.376	11.156	9.096	6.588	3.883	4.315	9.544
c31657_g2	GBXC01029814.1			-3.75414																			1	-0.317348	0.10071	-0.339631	0.115349	0.293	0.273	0.151	1.066	1.148	0.176	4.461	5.697	1.157	0.394	0.351	1.9	0.988	1.844	0.204	4.756	1.19	2.44	0	2.474	3.615	2.188
c31674_g1	GBXC01029840.1			-4.43481			-2.62743										H	H	up	down			6	-0.422282	0.178322	-0.381668	0.14567	0	0.862	0.552	2.402	3.076	0.277	15.222	20.557	0.537	0.882	7.034	3.833	9.944	7.773	6.888	15.864	17.023	44.062	0.516	9.158	13.345	25.956
c31726_g1	GBXC01029921.1			-8.59867		-3.32083													up		down		4	-0.294451	0.0867011	-0.302199	0.0913243	0	0	0	1.511	2.248	0.767	17.587	24.84	1.885	1.684	1.616	3.939	4.546	3.978	0.587	9.882	6.029	7.551	0.413	3.852	19.183	9.563
c31751_g1	GBXC01029966.1			-3.56537																			1	-0.179074	0.0320676	-0.201155	0.0404632	1.773	2.187	1.568	3.55	11.097	5.028	20.092	47.979	2.744	1.758	3.415	10.374	5.168	7.283	2.806	12.227	6.452	7.115	3.597	9.734	13.728	7.947
c31773_g1	GBXC01029992.1	PREDICTED: uncharacterized protein LOC101858630											-2.25729										1	-0.188934	0.035696	-0.223195	0.0498162	3.579	1.03	0.201	0.141	4.495	2.3	0.562	0.26	1.754	0.441	0.834	2.577	0.417	0.842	3.682	0.757	0.937	0.697	0.052	0.996	1.457	1.163
c31834_g1	GBXC01030082.1			-2.83666																down		up	3	-0.379363	0.143917	-0.336828	0.113453	1.464	1.388	0.514	5.788	5.063	1.911	10.442	5.282	11.487	8.06	17.029	3.254	10.2	4.468	5.876	7.331	6.2	3.653	0.077	6.536	9.176	5.686
c31884_g1	GBXC01030161.1			-2.55929	-2.32462														up	up	down		5	-0.556915	0.310154	-0.592497	0.351053	6.85	1.367	7.805	47.58	20.608	18.604	25.869	61.191	10.951	1.865	7.509	12.021	11.962	9.533	10.434	8.525	30.144	40.021	8.031	5.75	13.191	22.771
c31887_g1	GBXC01030164.1			-2.30097																			1	-0.597172	0.356614	-0.549238	0.301662	21.33	50.304	54.344	109.864	126.641	116.716	205.405	178.588	285.982	101.22	115.109	101.456	113.627	99.265	306.782	132.262	208.087	180.574	72.812	54.941	98.555	128.846
c31973_g1	GBXC01030299.1		F:protein binding				-2.70398											H					2	-0.466567	0.217685	-0.442297	0.195626	10.836	9.295	5.383	6.01	10.671	1.785	5.982	3.919	14.649	0.528	1.572	3.801	3.67	1.461	6.794	5.019	19.654	14.476	1.212	1.86	11.399	14.132
c32007_g1	GBXC01030362.1	pancreatic lipase-related protein 2-like	F:carboxylic ester hydrolase activity				-3.13558									H			up		down		4	-0.408778	0.167099	-0.410862	0.168808	6.931	6.877	14.229	10.029	4.164	1.71	8.346	9.383	2.374	3.148	2.53	3.197	7.748	2.892	23.75	13.141	20.33	47.604	2.707	3.634	6.677	6.424
c32013_g1	GBXC01030373.1					-3.40361	-2.31026											H					3	-0.391315	0.153127	-0.387464	0.150128	0.635	1.851	3.664	0	1.976	0.779	8.32	17.948	3.698	5.587	4.263	1.509	11.026	3.19	6.735	13.165	15.365	28.992	0.993	0.7	0.269	2.225
c32051_g1	GBXC01030428.1			-2.14363		-2.59954																	2	-0.435862	0.189976	-0.437689	0.191572	8.379	20.967	30.077	8.342	30.616	27.806	55.214	92.766	149.695	28.064	15.435	4.053	33.954	28.253	54.795	23.541	49.167	74.702	11.164	6.279	43.725	95.045
c32121_g1	GBXC01030526.1			-2.00309																			1	-0.350155	0.122608	-0.231419	0.0535548	0.748	0.946	1.041	1.429	2.662	0.905	3.31	4.153	4.557	3.409	3.787	2.333	4.07	2.096	3.231	4.295	5.299	3.676	5.711	5.392	5.374	4.864
c32164_g1	GBXC01030590.1	cadherin egf lag seven-pass g-type receptor 1-like	C:plasma membrane; F:calcium ion binding; P:homophilic cell adhesion via plasma membrane adhesion molecules	-2.77782																			1	-0.544518	0.2965	-0.56034	0.313981	0.098	0.168	0.464	0.844	0.899	0.113	1.828	1.207	2.398	0.201	0.292	0.383	0.443	0.482	0.289	0.609	0.315	0.705	0.09	0.677	0.627	1.052
c32230_g1	GBXC01030692.1		F:protein binding	-9.59718	-7.23661																		2	-0.221574	0.049095	-0.260976	0.0681086	0	0	0	2.308	2.969	0	9.279	12.627	0.477	0.334	0.936	2.333	1.047	2.731	1.097	2.534	2.514	3.399	0.361	1.992	6.954	1.652
c32231_g1	GBXC01030694.1	interferon- double-stranded rna-activated protein partial	F:protein kinase activity; F:ATP binding; P:protein phosphorylation				-2.39195																1	-0.416388	0.173379	-0.441214	0.19467	0	0.084	0.276	0.516	0.899	0.717	1.022	0.117	0.095	0.241	0.051	0.13	0.375	0.061	0.17	0.987	0.397	0.705	0	0.358	0.831	0.443
c32235_g1	GBXC01030708.1			-3.5501																			1	-0.183143	0.0335412	-0.191742	0.036765	3.384	2.692	3.287	5.143	15.497	13.802	67.727	50.834	2.958	3.642	6.003	21.099	6.93	7.528	2.857	13.075	21.042	27.779	11.035	19.227	33.221	23.251
c32258_g1	GBXC01030744.1			3.11529	2.26123																		2	0.551579	0.304239	0.445745	0.198689	15.896	53.375	48.246	20.386	3.845	2.665	2.467	5.373	6.537	18.526	10.624	15.846	2.273	7.842	3.75	2.32	5.894	5.673	6.072	3.361	2.573	2.492
c32295_g1	GBXC01030794.1	beta- -galactosyltransferase 1-like	C:membrane; F:galactosyltransferase activity; P:protein glycosylation	-3.48362															up		down		3	-0.58174	0.338422	-0.52584	0.276507	0.146	0.21	0	0.972	0.946	0.226	0.92	1.804	1.658	0.528	0.658	0.391	1.2	0.375	1.148	0.502	0.73	1.284	0.116	1.237	1.01	0.342
c32304_g1	GBXC01030808.1	hypothetical protein LOTGIDRAFT_164601	C:integral component of membrane; P:transmembrane transport				-2.27025																1	-0.398424	0.158742	-0.322717	0.104146	0	0.084	0.201	0	0.071	0.465	0.55	0.519	1.014	0.127	0.139	0.09	0.639	0.099	0.315	0.485	0.811	0.563	0.49	0.195	0.407	0.222
c32327_g1	GBXC01030836.1			-2.87257	-2.05575														up		down		4	-0.639286	0.408686	-0.578239	0.33436	7.077	11.251	19.211	55.102	52.869	60.099	70.513	65.642	154.359	30.042	34.007	23.464	53.834	39.155	59.566	49.954	71.372	81.239	35.388	24.805	56.549	45.072
c32384_g1	GBXC01030917.1			-2.47745											-2.04317								2	-0.379906	0.144329	-0.340463	0.115915	6.898	8.938	13.012	13.79	9.346	18.918	64.813	96.283	8.195	5.808	20.736	34.939	33.673	16.005	30.093	49.386	49.825	32.304	30.592	42.484	42.715	46.004
c32387_g2	GBXC01030921.1			-2.59635			-2.70729									H		M					4	-0.456728	0.208601	-0.425603	0.181138	0.195	0.904	1.594	2.062	3.525	0.93	1.176	4.607	11.654	4.05	0.673	1.713	4.725	0.742	10.723	9.825	10.462	21.132	0.58	0.864	1.254	4.458
c32403_g1	GBXC01030946.1						-3.26894		-3.24892							H		H					4	-0.269048	0.072387	-0.209508	0.0438937	0.309	1.472	0.652	0.223	7.074	0	2.377	3.128	4.664	0.829	1.024	4.755	2.716	1.262	1.692	12.03	15.067	45.401	0.464	3.221	30.2	24.599
c32412_g1	GBXC01030959.1	atp-sensitive inward rectifier potassium channel 10-like	C:integral component of membrane; F:inward rectifier potassium channel activity; P:potassium ion transport	-4.13257															up		down		3	-0.627006	0.393136	-0.588627	0.346481	0	0	0.088	0.258	1.1	0.541	0.435	0.779	0.859	0.12	0.205	0.424	0.375	0.283	0.289	0.551	0.865	0.626	0	0.047	0.749	0.572
c32438_g1	GBXC01031001.1	PREDICTED: uncharacterized protein LOC101860796		-2.96001															up		down	up	4	-0.40816	0.166594	-0.381933	0.145873	0.358	0.61	0	0.82	1.81	1.131	2.889	2.518	3.149	1.504	2.552	1.183	1.635	1.109	2.372	1.259	1.415	1.474	0.464	1.175	1.751	1.255
c32445_g1	GBXC01031013.1	acetylcholine receptor subunit delta-like	C:integral component of membrane; F:extracellular ligand-gated ion channel activity; P:ion transport				-2.6796											H					2	-0.489419	0.239531	-0.470631	0.221494	0.098	0.547	0.1	0.141	0.308	0.126	0.46	1.259	0.704	0.087	0.175	0.09	0.409	0.107	0.459	0.197	1.613	0.689	0.245	0.195	1.14	0.96
c32446_g1	GBXC01031014.1	complement c1q-like protein 4 isoform x2					-2.1908								-2.92241	H	H		up			down	6	-0.384808	0.148077	-0.3851	0.148302	1.627	0	3.626	5.413	2.342	2.728	14.123	11.174	1.36	2.072	1.133	0.196	1.422	2.012	1.607	4.032	3.163	8.565	2.037	5.026	6.278	9.424
c32525_g1	GBXC01031148.1	PREDICTED: uncharacterized protein LOC101859861	P:metabolic process; F:microtubule motor activity; P:microtubule-based movement				-2.30596											H					2	-0.49102	0.241101	-0.445913	0.198838	0.212	0.82	1.255	0.316	2.035	0.742	2.186	1.622	2.076	0.194	0.548	0.416	0.885	0.627	0.714	1.02	2.884	2.187	0.168	0.444	2.54	2.363
c32585_g1	GBXC01031242.1			-3.46397																			1	-0.558748	0.312199	-0.532297	0.28334	2.148	4.332	10.164	23.292	12.8	37.384	47.61	59.607	82.881	28.445	19.164	13.759	21.702	14.115	54.523	22.48	35.731	21.33	6.227	4.544	18.263	32.555
c32593_g1	GBXC01031254.1			-3.23601			-2.44495												up		down		4	-0.511266	0.261393	-0.523353	0.273899	0.992	5.3	5.923	23.515	7.275	4.299	32.72	46.539	46.236	1.343	5.491	3.156	15.683	6.855	11.037	9.199	29.459	19.904	8.019	7.415	29.581	38.297
c32594_g2	GBXC01031257.1					-3.0424																	1	-0.313828	0.098488	-0.301164	0.0906999	2.343	2.25	4.028	1.699	0	1.433	6.812	17.079	2.899	2.312	3.21	3.303	5.909	4.95	7.713	3.11	2.325	3.13	5.144	6.481	2.207	2.501
c32622_g1	GBXC01031299.1	PREDICTED: uncharacterized protein LOC101863352							2.10056										down		up	up	4	0.0492228	0.00242288	0.0596954	0.00356354	1.497	0.904	5.007	3.749	2.118	1.508	2.275	1.843	0.382	1.216	0.841	0.652	3.882	4.323	1.531	1.547	0.18	0.483	1.521	0	1.637	0.877
c32633_g1	GBXC01031312.1			4.37514		3.15166	4.14545											A	down		up		6	0.531008	0.28197	0.433662	0.188063	0.846	6.036	9.724	2.097	1.94	3.256	0.115	0.623	0.131	8.969	1.631	3.221	0.409	1.354	1.139	0.255	0.496	0	0.464	1.004	0.831	0.729
c32663_g1	GBXC01031352.1	transmembrane channel-like protein 7	C:integral component of membrane				-2.35021																1	-0.410231	0.16829	-0.376233	0.141551	0.472	0	0.414	0.34	0.118	0.151	0.332	0.208	0.525	0.033	0.256	0.073	0.196	0.138	0.187	0.403	0.91	0.84	0.039	0.319	0.334	0.563
c32741_g1	GBXC01031488.1	PREDICTED: uncharacterized protein LOC101858613		8.30185		9.68504													down		up		4	0.0327908	0.00107524	-0.0260088	0.00067646	1.22	0.82	5.27	0	0.946	15.072	0	0	0	0.615	1.433	1.28	0.851	1.331	0	0	0	2.591	1.418	0.35	0	0
c32752_g1	GBXC01031505.1			-2.7954			2.96918																2	0.220332	0.048546	0.246328	0.0606775	0	1.556	0.59	1.57	1.242	0.993	9.19	5.113	3.042	9.457	13.234	1.517	6.624	0.757	2.032	1.251	0.487	1.276	9.14	2.778	2.337	7.015
c32787_g1	GBXC01031564.1			-2.36049															up	up	down	down	5	-0.229793	0.0528049	-0.299467	0.0896804	47.589	59.894	61.797	216.729	72.684	105.277	189.927	242.297	523.043	165.816	133.681	155.985	154.63	136.691	327.071	211.566	170.517	163.697	19.17	11.08	19.265	15.11
c32791_g1	GBXC01031570.1			-2.08914	-2.75522														up	up	down		5	-0.264904	0.070174	-0.202255	0.0409072	8.574	5.594	2.121	12.408	45.451	67.968	31.85	30.913	14.601	21.073	23.588	32.761	22.315	18.621	34.736	31.901	31.667	27.732	37.953	9.905	19.338	33.34
c32811_g1	GBXC01031603.1			-3.53041															down	up	up	up	5	-0.337164	0.11368	-0.302706	0.0916308	1.79	0	0	8.389	1.349	10.421	9.19	9.643	6.573	6.035	5.645	14.941	9.357	12.776	4.218	36.888	10.147	11.925	10.545	10.652	12.767	29.814
c32832_g1	GBXC01031634.1	hypothetical protein DAPPUDRAFT_68692, partial		2.93452	3.40863														up	up		down	5	0.32745	0.107223	0.212989	0.0453641	9.079	165.949	69.226	5.811	7.63	7.882	4.755	15.418	10.474	2.346	1.25	2.846	7.322	3.871	3.741	3.143	3.992	2.781	7.89	3.774	4.226	2.483
c32837_g1	GBXC01031642.1		F:calcium ion binding				-3.39904									H				up	down		4	-0.348456	0.121421	-0.316851	0.100395	2.278	5.973	7.905	6.409	30.912	4.852	9.969	6.164	27.353	6.824	3.992	4.208	10.983	11.116	15.578	2.847	13.725	144.079	9.424	1.338	41.095	50.194
c32841_g1	GBXC01031651.1	n-acetylgalactosaminyltransferase 7-like		-2.68916																			1	-0.497301	0.247308	-0.40829	0.1667	0	0.736	0	0.363	0.781	0.641	2.454	1.986	2.243	0.622	1.718	0.693	2.418	0.536	2.321	2.23	1.226	1.236	0.683	0.817	1.01	0.526
c32852_g1	GBXC01031670.1			-2.53877			-2.56591		-2.08557									H					4	-0.435837	0.189954	-0.464481	0.215743	0	0.904	2.346	0.68	9.227	1.936	5.458	11.693	2.648	0.421	1.024	3.425	3.201	0.78	2.662	11.108	3.677	14.349	2.849	1.93	0.863	1.68
c32877_g1	GBXC01031710.1						-2.17668																1	-0.467801	0.218838	-0.416878	0.173787	0.163	0.904	0.502	0.457	0.994	0.277	1.764	0.857	1.253	0.074	0.329	0.816	1.056	0.849	1.071	1.029	2.749	1.379	0.168	0.677	1.457	0.905
c32967_g1	GBXC01031852.1	PREDICTED: uncharacterized protein LOC101857443		-3.64551															up	up	down		4	-0.590615	0.348827	-0.566941	0.321422	0.569	0	0.201	0.984	1.597	1.056	2.365	4.062	2.243	1.404	1.565	2.455	2.767	2.165	1.335	2.115	2.478	3.154	0.954	0.685	0.953	1.625
c32975_g1	GBXC01031864.1	peptidyl-prolyl cis-trans isomerase b-like	F:peptidyl-prolyl cis-trans isomerase activity; P:protein peptidyl-prolyl isomerization; P:protein folding	-2.36664															up		down		3	-0.519706	0.270094	-0.507523	0.257579	0.537	0.631	0.841	1.16	1.857	2.539	2.735	4.322	4.247	2.493	1.572	1.077	1.873	1.997	1.811	2.123	1.19	1.989	0.335	0.405	2.638	1.818
c32999_g1	GBXC01031911.1	n-acetyllactosaminide beta- -n-acetylglucosaminyl- isoform b-like	C:membrane; F:acetylglucosaminyltransferase activity	-3.16775																			1	-0.44222	0.195559	-0.469311	0.220253	0	0	0.602	0.281	1.786	1.295	2.301	0.908	2.791	0.515	1.704	0.457	0.741	0.956	1.981	1.753	0.946	1.363	0	0.49	0.896	0.582
c33005_g1	GBXC01031918.1	hematopoietic prostaglandin d synthase-like			2.37066		-2.97002												down		up	down	5	-0.210304	0.0442278	-0.26024	0.067725	32.572	83.784	98.55	25.225	10.955	6.989	51.265	20.648	88.667	12.264	20.034	12.421	41.037	27.702	76.292	76.482	175.681	110.23	6.613	5.478	6.856	7.44
c33008_g1	GBXC01031923.1			-2.98539																			1	-0.535714	0.286989	-0.551034	0.303639	2.359	0	0.577	4.722	5.619	1.232	5.547	9.046	10.843	1.778	1.389	2.585	1.848	2.708	2.628	4.435	3.325	2.559	1.096	3.035	3.664	3.157
c33025_g1	GBXC01031950.1			-3.44772			-2.31475										H		up	down		down	6	-0.310288	0.0962785	-0.366466	0.134297	3.352	11.041	1.456	33.392	5.099	6.159	72.073	115.204	5.666	2.406	2.406	0.938	8.19	2.578	2.84	13.634	10.3	5.776	5.956	9.656	25.372	42.764
c33039_g1	GBXC01031969.1	n-acetyllactosaminide beta- -n-acetylglucosaminyl- isoform b-like	C:membrane; F:acetylglucosaminyltransferase activity	-4.57209															up		down		3	-0.374291	0.140094	-0.40074	0.160592	0	0.084	0	0.305	0.189	0.566	1.189	0.286	1.205	0.628	0.804	0.318	0.902	0.444	0.697	0.354	0.559	0.428	0.039	0.171	0.35	0.222
c33092_g1	GBXC01032050.1	collagen alpha-4 chain-like					-2.85415									H							2	-0.406735	0.165434	-0.404217	0.163391	4.686	3.722	1.104	2.824	4.626	3.042	3.374	3.854	9.316	2.319	1.616	2.708	6.479	1.936	12.678	6.986	11.192	30.632	2.23	2.778	1.922	10.163
c33150_g1	GBXC01032150.1	hypothetical protein		-3.2769															up	up	down	up	5	-0.379973	0.144379	-0.392116	0.153755	1.188	0.379	0.427	2.73	2.437	1.458	3.323	3.932	4.259	0.535	2.084	2.226	1.89	0.727	2.16	1.539	2.523	1.347	0.993	1.478	1.392	1.209
c33162_g1	GBXC01032169.1	PREDICTED: uncharacterized protein LOC101852001					-2.17959																1	-0.504227	0.254245	-0.510602	0.260715	2.815	1.809	3.777	3.597	4.756	1.332	4.537	7.384	4.485	0.508	1.323	1.639	2.835	2.027	4.524	2.715	8.777	7.02	0.361	1.035	3.013	5.261
c33204_g1	GBXC01032235.1	PREDICTED: uncharacterized protein LOC101845861		-2.64989																			1	-0.611225	0.373596	-0.589487	0.347495	0.098	0.484	0.213	0.797	1.171	1.106	1.483	2.167	1.956	0.488	1.089	1.052	1.371	1.148	2.015	1.448	1.072	1.458	0.709	0.661	1.319	0.794
c33305_g1	GBXC01032400.1	PREDICTED: testis, prostate and placenta-expressed protein-like					-3.19951											H	up	up	down		5	-0.404735	0.16381	-0.396421	0.157149	1.936	1.43	1.732	0.504	1.715	0.251	1.904	2.051	2.923	0.368	0.161	0.391	1.064	0.245	2.066	1.448	3.515	3.463	0.142	1.12	3.363	3.286
c33420_g1	GBXC01032593.1			-2.862																			1	-0.38787	0.150443	-0.375281	0.140836	1.692	1.22	1.907	5.343	1.857	7.14	16.117	14.509	11.452	2.366	2.574	7.177	6.454	2.502	3.427	5.76	8.047	11.624	4.228	3.657	13.492	11.169
c33433_g1	GBXC01032618.1											3.03868											1	-0.0429268	0.00184271	-0.0461004	0.00212525	3.221	11.525	4.944	7.991	6.353	3.671	8.691	0.311	6.477	3.509	2.471	2.814	0.162	1.132	1.735	0.666	0.622	3.257	0.232	1.183	4.34	7.024
c33464_g1	GBXC01032664.1	PREDICTED: uncharacterized protein LOC101862129		-3.5964	-2.89329														up		down		4	-0.68804	0.473399	-0.696096	0.48455	0.098	0.168	0	0.914	0.982	0.616	0.818	1.466	1.563	0.321	0.936	0.391	0.92	0.321	1.607	1.053	0.811	0.784	0.18	0.187	0.318	0.175
c33474_g1	GBXC01032676.1	beta- -galactosyltransferase 5-like	C:membrane; F:galactosyltransferase activity; P:protein glycosylation	-3.37896																			1	-0.253532	0.0642785	-0.166261	0.0276427	0	0.189	0.075	0.797	0.426	0.717	1.253	0.701	1.455	0.615	1.119	0.294	2.461	0.757	0.706	1.498	0.802	1.299	0.245	0.591	0.855	0.443
c33499_g1	GBXC01032707.1			-2.7746															up		down		3	-0.52919	0.280042	-0.485098	0.235321	22.583	42.523	66.478	202.646	151.709	181.214	252.618	227.787	471.415	55.071	57.617	85.398	152.961	80.017	193.28	189.975	197.255	175.4	205.97	38.982	107.178	85.805
c33504_g1	GBXC01032713.1		F:protein binding	-5.06544	-3.16608																		2	-0.18081	0.0326922	-0.179796	0.0323265	0	0.315	0.602	3.386	2.307	3.784	23.977	8.539	1.587	3.957	3.32	3.262	3.244	3.007	1.811	5.365	9.264	3.669	0.168	7.384	16.472	5.87
c33506_g1	GBXC01032715.1			-3.1218															up	down	down		4	-0.537259	0.288647	-0.567535	0.322096	0	0.252	0.828	1.289	1.704	0.905	2.646	3.283	3.841	0.735	1.323	0.922	1.149	0.589	1.131	1.827	0.64	1.315	0.4	0.249	0.774	0.895
c33512_g1	GBXC01032725.1	PREDICTED: uncharacterized protein LOC101854071			-2.65824														down	down	up	up	5	-0.0802909	0.00644664	-0.00674207	4.54555e-05	0	0.505	0.916	2.015	3.774	4.387	4.972	1.415	1.36	9.377	5.03	10.782	8.693	11.17	2.525	17.88	8.228	5.206	0.348	28.035	17.319	6.72
c33523_g1	GBXC01032744.1			-4.71842			-3.17574																2	0.00948721	9.00072e-05	0.0341658	0.0011673	0	1.556	1.807	0	0	16.455	60.889	39.193	2.684	0	1.916	2.887	7.101	5.983	1.497	17.205	9.345	20.419	0.761	31.279	85.625	11.51
c33523_g2	GBXC01032745.1			-4.76787	-2.95494																		2	-0.208409	0.0434345	-0.214911	0.0461868	2.017	3.407	2.447	27.416	23.625	19.773	120.27	138.097	7.515	7.452	7.122	19.777	16.321	7.375	8.265	57.491	31.18	32.43	11.873	52.046	72.036	33.377
c3355_g1	GBXC01002753.1	cytochrome oxidase subunit 3	C:membrane; F:cytochrome-c oxidase activity; P:aerobic electron transport chain							14.0463	11.0202						M	A	up	up	down	up	8	0.417858	0.174606	0.41711	0.173981	1310.64	0	0.452	0	0	774.937	0	0.052	0.239	128.068	0	0.041	119.621	0.031	0	0	0	90.224	3053.66	2120.41	315.492	0.222
c33565_g1	GBXC01032806.1	PREDICTED: uncharacterized protein LOC106012803					-2.81838											H					2	-0.501825	0.251828	-0.488659	0.238788	0.504	0.484	1.606	0.609	2.496	0.314	2.352	1.259	2.278	0.154	0.351	0.644	0.358	0.122	1.352	1.498	4.019	2.797	0.168	0.428	1.979	1.735
c33577_g1	GBXC01032829.1										-2.84041					M			up	down	down	up	6	-0.497565	0.247571	-0.544813	0.296822	70.302	303.55	525.221	630.493	687.043	477.133	1197.03	1029.88	1298.61	168.83	187.305	68.883	175.949	185.685	352.794	133.702	384.579	571.602	40.622	64.06	121.069	439.151
c33683_g1	GBXC01033023.1			-4.06994																			1	-0.396864	0.157501	-0.360037	0.129626	0	0	0.314	1.101	1.301	0.93	1.521	1.843	2.803	0.608	0.402	1.158	0.587	0.436	1.207	1.168	1.694	0.475	0.619	0.692	3.005	1.265
c33699_g1	GBXC01033048.1			-3.19916																			1	-0.391569	0.153327	-0.401544	0.161238	0	1.115	0	1.207	0.26	2.049	4.793	3.608	3.734	0.147	1.031	2.618	0.766	0	1.25	0.568	0.892	0.46	0.67	0.506	0.586	1.643
c33719_g1	GBXC01033093.1		F:protein binding				-3.67468		-2.60607										down	up	down	both	6	-0.0933566	0.00871545	0.0241799	0.000584666	3.254	2.124	3.639	0.152	1.254	5.619	3.694	2.466	0	0.274	0.183	0.383	0.358	0.436	0.952	5.036	0.91	4.706	0.309	0	1.107	0.157
c33767_g1	GBXC01033186.1	dermatopontin 3			-2.44938															up	down	down	4	0.071645	0.00513301	0.109552	0.0120016	108.211	12.429	16.262	161.662	422.961	285.774	254.753	291.249	98.532	134.811	104.046	163.349	142.029	171.417	169.488	249.137	153.918	222.291	1289.24	288.398	609.652	373.422
c33773_g1	GBXC01033193.1	low-density lipoprotein receptor-related protein 2	F:protein binding		-3.23549															up	down		3	-0.270265	0.0730432	-0.237955	0.0566228	2.782	0	4.078	15.841	22.406	9.088	15.478	6.216	3.865	11.081	1.47	4.861	6.011	12.547	11.76	23.336	12.382	13.81	23.566	7.835	20.25	22.328
c33798_g1	GBXC01033240.1	PREDICTED: uncharacterized protein LOC101862129		-4.04823															up	up	down		4	-0.339641	0.115356	-0.380723	0.14495	0	0.358	0.226	1.617	1.1	0.641	1.176	3.167	6.263	0.956	1.66	0.742	1.149	0.666	2.279	1.242	1.126	0.666	0.155	0.903	0.92	0.48
c33816_g1	GBXC01033269.1			-4.92874	-3.16127																		2	-0.147385	0.0217223	-0.154439	0.0238514	0.667	2.397	0.414	11.271	14.054	12.042	59.598	58.997	1.789	4.204	3.532	11.785	7.526	6.549	5.102	17.987	9.696	12.963	8.096	26.362	44.978	6.498
c33845_g1	GBXC01033323.1						-2.72879																1	-0.518204	0.268535	-0.483149	0.233433	0.602	2.608	2.271	1.324	2.981	0.717	2.901	2.012	1.849	0.541	1.243	1.256	2.895	0.834	2.117	8.788	5.236	3.058	0.761	1.222	3.436	1.154
c33851_g1	GBXC01033332.1			-4.88681																			1	-0.325329	0.105839	-0.369457	0.136498	1.106	0.231	1.807	7.03	4.141	0.453	36.222	55.545	5.702	1.089	3.766	4.314	8.829	3.772	0.978	7.702	5.371	13.28	2.063	6.232	4.503	5.427
c33856_g1	GBXC01033344.1			-4.88351	-3.3143																		2	-0.168684	0.0284542	-0.175385	0.03076	1.66	5.468	2.56	39.472	29.35	43.154	190.668	146.572	8.267	14.51	8.313	22.526	14.687	14.115	16.029	41.117	25.593	21.71	11.164	75.156	120.385	33.303
c33870_g1	GBXC01033362.1			-4.09812	-2.0651																		2	-0.214248	0.0459024	-0.211951	0.0449232	3.758	5.194	1.343	12.665	19.212	18.428	109.125	85.187	4.449	9.323	11.772	21.188	34.609	16.594	16.25	27.499	23.827	26.987	7.49	38.78	48.162	21.267
c33890_g1	GBXC01033404.1	acetylcholine receptor subunit alpha-like isoform x1	C:integral component of membrane; F:extracellular ligand-gated ion channel activity; P:ion transport												-2.16466								1	-0.352573	0.124308	-0.337174	0.113686	0.325	0.61	0.339	0.574	0	0	0.23	0.104	0.441	0.281	0.234	0.073	0.332	0	0.298	0.543	0.496	0.808	0.077	0.56	0.92	1.505
c33906_g1	GBXC01033430.1			-5.34366	-3.02266																		2	-0.24019	0.0576914	-0.26799	0.0718184	1.578	4.101	4.065	33.954	26.748	28.547	220.947	195.395	9.794	10.099	9.871	35.885	20.11	25.514	10.212	75.125	44.544	45.56	5.556	85.092	127.322	44.093
c33917_g1	GBXC01033446.1			-3.30432															up	up	down	up	5	-0.580531	0.337016	-0.591518	0.349893	0	0.336	0.765	1.043	1.384	1.772	3.298	2.907	6.251	0.802	2.559	1.191	3.15	0.383	2.704	4.032	2.749	3.106	0.541	1.836	1.262	1.643
c33971_g1	GBXC01033529.1	beta- -galactosyltransferase 5-like	C:membrane; F:galactosyltransferase activity; P:protein glycosylation	-2.70789															up		down		3	-0.508615	0.25869	-0.48315	0.233434	0.277	0.799	0.289	1.207	2.141	1.71	4.525	2.803	2.946	1.236	1.316	1.705	2.631	1.178	3.121	1.827	2.235	3.051	0.696	0.848	1.726	0.84
c33971_g2	GBXC01033530.1	beta- -galactosyltransferase 1- partial	C:membrane; F:galactosyltransferase activity; P:protein glycosylation	-2.67407															up		down	up	4	-0.453769	0.205907	-0.430747	0.185543	0.374	1.262	0.201	2.624	2.662	2.464	4.282	4.374	4.903	2.206	1.353	2.716	2.009	1.828	2.942	3.308	1.622	2.844	1.25	2.225	1.848	1.154
c34044_g1	GBXC01033647.1			-3.62747														M					2	-0.434104	0.188446	-0.407958	0.16643	0.879	0	0.979	5.12	5.371	2.715	7.387	8.968	10.533	1.998	2.398	1.647	2.784	1.239	2.092	4.155	4.83	4.873	3.055	5.968	9.144	5.437
c34049_g1	GBXC01033654.1										-2.51426					M			up	down	down	up	6	-0.519393	0.269769	-0.528222	0.279019	31.547	66.54	181.214	196.249	204.589	125.251	281.849	226.58	388.713	87.513	112.352	33.927	87.736	109.349	184.921	76.564	236.906	318.227	30.295	35.8	64.634	194.981
c3407_g1	GBXC01002792.1			-7.12056			-2.2779																2	-0.145183	0.021078	-0.122034	0.0148922	0	0	0	0.34	0	1.018	3.655	4.335	1.062	0	0.914	0.228	2.426	0.589	0.561	2.172	1.703	2.528	0.606	0.848	4.258	0.997
c34097_g1	GBXC01033742.1				-2.34704														up	up	down	down	5	-0.418823	0.175413	-0.370861	0.137538	4.572	0.883	3.94	12.548	20.667	19.899	20.769	19.402	2.052	11.248	17.95	19.101	17.437	25.706	20.178	29.918	21.403	26.345	5.917	4.692	30.452	24.359
c34115_g1	GBXC01033781.1						-3.63678																1	-0.0938962	0.0088165	-0.0420219	0.00176584	0	1.136	0.954	0.867	1.834	3.847	0.281	2.206	1.336	3.589	2.033	0.848	16.406	4.116	8.665	39.34	13.238	28.073	23.953	9.563	29.752	17.658
c34116_g1	GBXC01033782.1			-2.53617																			1	-0.254527	0.0647841	-0.259106	0.0671361	0	6.603	9.674	10.299	10.091	4.852	7.924	36.649	53.727	11.108	8.028	5.937	4.802	3.519	15.629	18.621	5.713	13.454	24.636	3.517	17.628	5.437
c34138_g1	GBXC01033819.1	hypothetical protein THAOC_13369		-2.16531	-2.61202														up	up	down	down	6	-0.431258	0.185984	-0.41448	0.171794	1.22	0.862	0.853	2.285	9.831	8.799	6.518	5.996	1.992	3.221	7.239	4.82	4.878	3.603	4.728	13.593	7.426	5.008	2.746	1.082	5.692	6.526
c34215_g3	GBXC01033940.1				2.40499																		1	0.311784	0.0972091	0.231632	0.0536532	46.093	254.255	383.558	67.615	43.984	31.69	82.438	105.653	34.904	4.799	18.331	7.128	26.078	12.287	31.292	22.225	42.093	0	10.739	6.66	15.943	55.059
c34261_g1	GBXC01034012.1	leucine-rich repeats and immunoglobulin-like domains protein 3	F:protein binding	-3.18174	-2.91045		3.22087																3	0.130687	0.0170792	0.124961	0.0156153	0.325	0	0.226	2.062	1.964	0.943	1.099	3.037	1.467	0.388	15.786	1.101	0.809	0.589	1.029	0.436	0.586	0.903	2.179	0.778	2.801	4.486
c34281_g1	GBXC01034045.1	PREDICTED: uncharacterized protein LOC101846406			-3.19463																		1	-0.492715	0.242768	-0.489645	0.239752	0	0.189	0.213	0.586	1.857	2.225	1.253	2.972	1.121	0.354	0.417	0.856	1.056	0.566	1.224	1.711	0.721	2.282	0.915	0.817	1.327	1.901
c34292_g1	GBXC01034064.1	polypeptide n-acetylgalactosaminyltransferase 5-like		-2.81617															up	up	down	up	5	-0.705306	0.497457	-0.706142	0.498637	0.195	0.568	0.213	1.91	1.183	1.37	2.275	2.596	3.054	0.949	1.733	0.579	2.529	0.689	2.321	2.065	1.586	2.187	0.464	0.871	1.14	1.228
c34304_g1	GBXC01034085.1	PREDICTED: uncharacterized protein LOC101863912	F:metalloendopeptidase activity												-2.75179			H					2	-0.407505	0.16606	-0.359009	0.128888	0	0	0.326	0	0.083	0.063	0.78	0.48	0.68	0.949	0.541	0.489	0.468	0.329	1.148	0.609	0.595	1.323	0.258	0.101	0.635	0.388
c34321_g1	GBXC01034108.1	serine proteinase					-2.84667									H			down		up		4	-0.284239	0.0807919	-0.264101	0.0697495	0.423	0	0.452	1.828	0	0	0	0	2.362	0.942	1.25	0.196	2.06	1.033	2.168	1.456	4.731	12.527	0.425	0.428	5.105	18.082
c34338_g1	GBXC01034143.1			-7.18499	-4.21413	-2.92201																	3	-0.165664	0.0274446	-0.176298	0.031081	1.009	0	0.54	17.797	10.387	6.474	102.722	146.066	7.348	1.798	7.487	29.23	11.962	12.883	4.49	68.418	30.811	20.696	1.495	66.176	82.49	12.452
c34351_g1	GBXC01034170.1	23 kda integral membrane	C:integral component of membrane				-2.86533											H					2	-0.491718	0.241786	-0.466371	0.217502	0.098	0.105	0.213	1.031	0.58	0.717	1.035	1.492	1.706	0.147	0.117	0.204	0.264	0.375	0.391	0.469	1.748	1.529	0.322	0.576	0.741	3.452
c34400_g1	GBXC01034261.1				-3.59011														down	down	up	up	5	-0.00378775	1.43471e-05	0.04368	0.00190794	0	0	0.514	1.945	1.893	3.155	4.013	1.402	0.203	5.153	2.552	4.469	2.784	3.741	0.629	8.13	3.046	2.971	0.064	17.958	5.854	1.615
c34427_g1	GBXC01034311.1			-4.35445			-2.00926																2	-0.333023	0.110905	-0.304775	0.092888	0	1.451	0	0	0	2.627	18.239	30.394	0	0	6.793	5.587	13.733	3.427	1.386	18.571	13.427	23.437	3.068	22.744	18.092	26.057
c34446_g1	GBXC01034334.1						-2.85932								-2.92945								2	-0.360065	0.129646	-0.343749	0.118163	0.813	0	0	0.738	0.793	0	0.396	4.399	3.877	0.541	1.082	0.098	1.286	2.027	1.624	0.872	4.92	7.836	0.928	0.311	1.661	1.154
c34481_g1	GBXC01034399.1	snake venom metalloproteinase atrolysin-c-like					-2.85101		-3.15164		-3.98832				-2.40049	H		H					6	-0.359539	0.129268	-0.377537	0.142535	0.781	1.872	0.389	0.258	2.354	0	2.991	0.844	5.249	0.394	0.373	0.432	0.383	0.383	0.187	1.753	5.452	1.696	0	0.459	1.124	15.535
c34591_g1	GBXC01034596.1						-2.32261																1	-0.0682762	0.00466164	-0.15208	0.0231285	5.841	7.024	8.118	3.902	7.867	2.439	3.898	7.384	4.426	1.277	1.002	1.484	2.018	1.331	1.59	2.345	3.83	14.143	6.136	1.525	2.85	4.8
c34605_g1	GBXC01034626.1	pancreas transcription factor 1 subunit alpha-like	F:protein dimerization activity	-3.95046	-2.88264																		2	-0.750427	0.563141	-0.731499	0.53509	0.195	0	0.201	1.605	1.195	0.654	2.428	1.557	2.839	0.642	1.784	1.191	1.149	0.788	2.423	2.888	1.757	2.187	0.052	0.436	1.156	1.163
c34610_g1	GBXC01034632.1				-3.75868	2.1327																	2	0.0799117	0.00638588	0.121279	0.0147086	5.597	3.891	5.847	44.288	99.444	92.216	18.379	27.682	6.155	71.78	69.732	40.33	51.058	39.79	47.448	49.485	21.826	21.33	201.599	110.208	97.448	105.05
c34627_g1	GBXC01034655.1	histone h4	C:nuclear chromosome; C:nucleosome; C:nucleoplasm; C:membrane; C:extracellular vesicular exosome; F:DNA binding; F:histone demethylase activity (H4-K20 specific); F:poly(A) RNA binding; F:protein heterodimerization activity; P:mitotic M phase; P:mitotic prophase; P:mitotic cell cycle; P:telomere maintenance; P:DNA replication-dependent nucleosome assembly; P:cellular response to stress; P:CENP-A …	2.28861																up		down	3	0.513785	0.263975	0.352087	0.123965	27.171	32.912	21.933	13.755	10.127	10.635	6.007	7.955	2.433	8.582	8.299	6.639	3.057	7.934	2.364	2.855	5.443	8.296	4.564	3.027	1.783	2.824
c34646_g1	GBXC01034703.1	doublecortin domain-containing protein 2-like	P:intracellular signal transduction				-2.43881									H		H					3	-0.547918	0.300215	-0.492626	0.242681	0.423	0.21	0.439	0.609	0.331	0.654	1.419	0.428	0.823	0.468	0.19	0.497	0.817	0.75	0.689	1.267	2.55	2.401	0	0.856	1.392	2.723
c34648_g1	GBXC01034706.1			-3.63296	-3.07023		-2.01453												up	down	down	up	7	-0.594924	0.353934	-0.579472	0.335788	1.838	2.271	5.935	25.846	36.342	22.4	37.27	29.187	55.684	5.641	6.456	4.714	8.676	7.52	9.056	18.25	25.647	25.585	1.289	4.941	18.784	15.987
c34702_g1	GBXC01034811.1			-2.2549															up	up	down		4	-0.378749	0.143451	-0.450099	0.202589	145.909	269.144	131.575	385.879	379.97	648.593	809.734	1154.48	908.535	122.393	153.086	244.327	210.66	104.185	410.846	202.598	240.528	276.202	243.046	129.598	179.906	176.142
c34735_g1	GBXC01034869.1	PREDICTED: LOW QUALITY PROTEIN: uncharacterized protein LOC101863999		-2.77879																			1	-0.623211	0.388391	-0.556895	0.310132	0.065	0.189	0.264	0.363	0.899	0.704	1.099	1.116	1.694	0.722	1.192	0.612	1.166	0.842	1.803	0.856	0.964	0.919	0.219	0.716	1.018	0.941
c34782_g1	GBXC01034955.1			-2.37808			-2.85222								-2.11475								3	-0.396207	0.15698	-0.389508	0.151716	5.45	12.303	7.78	25.893	9.961	16.932	76.418	60.49	8.97	1.243	6.807	9.346	14.916	12.524	16.743	35.258	35.109	60.028	31.12	16.394	46.745	47.195
c34832_g1	GBXC01035046.1	hypothetical protein LOTGIDRAFT_115464	F:peroxidase activity; F:heme binding; P:response to oxidative stress; P:oxidation-reduction process				-2.88383																1	-0.43751	0.191415	-0.399297	0.159438	1.269	11.735	8.319	3.222	51.047	5.481	19.248	21.089	33.806	8.588	6.493	7.748	27.653	8.041	39.659	30.955	63.46	77.063	11.048	7.547	28.425	31.937
c34836_g1	GBXC01035051.1	cd109 antigen-like	F:endopeptidase inhibitor activity	-2.99961															up		down	up	4	-0.523708	0.27427	-0.523015	0.273545	0.212	0.4	0	1.523	0.485	0.264	2.607	1.272	1.992	2.339	1.426	0.693	0.443	0.895	0.493	1.317	1.505	0.99	0.103	0.747	1.466	1.274
c34836_g2	GBXC01035052.1	cd109 antigen-like		-2.73507															up		down	up	4	-0.635991	0.404484	-0.604548	0.365479	0	0.379	0.289	0.984	0.426	0.503	1.751	1.012	2.362	0.728	1.448	0.391	1.005	0.39	1.335	1.234	1.46	1.014	0	0.412	1.531	0.877
c34840_g1	GBXC01035057.1	hepatic lectin-like	F:carbohydrate binding	-3.75256															up		down	up	4	-0.18814	0.0353966	-0.177176	0.0313913	0.114	0.862	0.602	0.574	3.206	0.629	16.922	3.257	1.145	1.771	0.3	2.169	1.643	1.622	0.638	3.25	1.253	3.122	0.206	5.361	4.283	1.671
c34851_g1	GBXC01035082.1						2.40356																1	0.0791307	0.00626167	0.152107	0.0231365	0.992	0	0	1.593	0	0.616	1.035	0	3.925	3.883	12.408	2.014	3.116	8.645	2.883	0.979	1.181	1.553	0	2.295	1.84	4.366
c34874_g1	GBXC01035127.1	sulfhydryl oxidase 1-like	P:cell redox homeostasis	-4.36382	-3.41078																		2	-0.595345	0.354436	-0.573463	0.32886	0	0.358	0	1.875	1.81	1.508	4.307	5.373	2.744	0.929	2.062	1.582	1.941	1.27	2.415	2.789	4.199	1.838	0.954	2.326	2.679	1.117
c34895_g2	GBXC01035172.1						2.00831																1	0.0579428	0.00335737	0.0845783	0.00715349	0.423	0.4	0.301	2.753	0.982	1.383	0.473	2.479	3.543	2.76	1.908	4.298	1.039	2.762	0.527	1.119	0.631	0.388	0.928	1.074	2.842	1.015
c34969_g1	GBXC01035308.1	allene oxide synthase-lipoxygenase	F:oxidoreductase activity, acting on single donors with incorporation of molecular oxygen, incorporation of two atoms of oxygen; F:metal ion binding; P:oxidation-reduction process				-3.20239									H							2	-0.400266	0.160213	-0.359707	0.129389	0.813	0.463	1.016	0.879	1.822	0.302	0.652	1.09	1.264	0.541	0.782	1.272	2.188	0.979	3.282	5.719	6.849	11.647	1.354	0.366	4.34	4.735
c34983_g1	GBXC01035335.1	PREDICTED: uncharacterized protein C17orf98-like					-2.10132																1	-0.522834	0.273356	-0.508051	0.258116	2.001	1.746	1.129	0.996	3.821	0.566	3.668	5.503	3.268	0.615	1.316	0.954	1.941	1.148	2.594	2.625	5.569	4.77	0.928	1.712	2.98	4.892
c35007_g2	GBXC01035383.1						2.32061																1	0.414285	0.171632	0.502205	0.25221	0.992	0.442	1.945	1.172	0.379	0.943	0	0.467	0.262	1.744	8.182	1.313	1.703	1.148	1.624	1.02	0.514	1.482	2.063	3.517	3.688	2.797
c35008_g2	GBXC01035388.1												2.94384										1	0.218451	0.0477208	0.33821	0.114386	0.407	1.535	0.427	4.335	0.308	2.703	0.192	2.154	0.453	0.354	3.086	0.938	3.218	1.27	1.122	0.23	3.055	2.195	5.195	3.673	0.472	1.671
c35053_g1	GBXC01035461.1	organic cation transporter	C:integral component of membrane; F:transmembrane transporter activity; P:transmembrane transport		-2.60544																		1	-0.365367	0.133493	-0.403081	0.162474	0.146	0	1.079	1.054	4.306	2.879	1.534	1.869	1.467	0.715	0.994	1.109	0.877	1.821	2.049	1.621	1.307	1.323	0.516	0.521	0.79	1.44
c35054_g1	GBXC01035462.1	polycystic kidney disease 2-like 1 protein											2.21615					A					2	0.425237	0.180826	0.345827	0.119596	16.384	9.443	9.9	14.903	9.216	10.27	8.666	5.749	7.646	4.906	10.953	5.652	8.233	9.096	12.797	7.224	6.515	4.112	12.582	3.424	5.374	8.547
c35138_g1	GBXC01035640.1			-2.25751																			1	-0.522989	0.273518	-0.491049	0.24113	0.602	0.105	0.452	0.832	1.266	0.754	2.288	2.063	2.255	1.023	1.66	1.109	2.367	2.425	1.658	1.547	1.73	1.379	0.271	2.537	0.928	1.551
c35161_g1	GBXC01035687.1	epithelial membrane protein 1-like	C:integral component of membrane				-2.15918									H			up		down		4	-0.265479	0.0704791	-0.255806	0.0654368	8.965	6.036	6.399	6.76	13.569	1.835	8.282	7.138	10.521	1.023	1.879	2.194	6.522	1.446	5.391	4.814	9.147	9.365	6.317	1.992	8.509	6.572
c35207_g1	GBXC01035762.1			-2.23946															up	up	down		4	-0.505706	0.255739	-0.458966	0.21065	0	15.646	18.182	32.736	24.749	31.275	67.944	50.666	46.916	30.911	48.499	27.207	49.185	19.93	55.688	47.173	44.067	36.535	17.752	46.794	34.385	35.768
c35231_g1	GBXC01035809.1	PREDICTED: uncharacterized protein LOC106071924		-3.05146	-2.79245																		2	-0.599745	0.359694	-0.599268	0.359123	0	0.799	0.213	1.207	2.946	3.193	1.201	2.167	4.998	0.682	0.768	0.832	2.171	0.895	2.321	1.341	1.947	1.434	0.4	0.101	0.733	0.738
c35238_g1	GBXC01035820.1	rab11 family-interacting protein 4b-like isoform x2											-2.15743							down		up	3	-0.443166	0.196396	-0.385857	0.148885	0.293	0.273	0.464	0.211	0.414	0.666	0.358	0.558	0.537	1.063	0.899	0.391	0.971	0.62	0.842	0.963	0.856	0.705	0	1.019	1.27	0.951
c35255_g1	GBXC01035860.1			-3.5918															up			down	3	-0.522155	0.272646	-0.499304	0.249304	0	0.105	0.376	0.855	0.367	1.458	2.096	1.921	2.517	0.528	0.351	0.343	0.877	0.298	0.442	0.741	1.379	1.917	0.786	0.303	1.612	1.661
c35293_g1	GBXC01035925.1			-4.58746	-3.26529																		2	-0.175389	0.0307614	-0.168113	0.0282619	10.022	9.821	10.302	100.034	119.07	109.714	395.524	360.2	28.164	34.948	50.341	131.787	77.366	70.912	40.051	114.727	108.436	155.235	57.6	176.999	252.267	87.78
c35300_g1	GBXC01035938.1				-3.1184											M		A					3	-0.0184039	0.000338703	0.016863	0.000284362	1.952	1.872	0	8.787	18.621	12.533	45.91	3.608	1.646	38.55	13.761	11.181	3.916	29.393	54.404	13.766	1.974	11.83	42.839	4.731	2.483	38.37
c35309_g1	GBXC01035954.1						-2.88394																1	-0.339954	0.115569	-0.340933	0.116235	0.521	0.126	0.678	0.75	0.497	0.478	0.55	0.169	0.501	0	0.154	0.065	0.587	0.321	0.663	0.296	0.919	0.761	0.129	0.257	0.993	0.295
c35310_g1	GBXC01035955.1	cytoplasmic intermediate filament protein a	C:cytoplasmic membrane-bounded vesicle				-2.06449																1	-0.51468	0.264896	-0.508434	0.258505	9.274	21.472	21.833	25.788	53.188	7.002	26.457	15.405	58.415	6.737	8.562	12.323	23.439	8.737	25.91	26.824	48.798	42.842	4.577	7.361	53.878	49.161
c35336_g1	GBXC01036015.1			-2.56458																			1	-0.530828	0.281778	-0.436163	0.190238	10.819	25.489	50.655	84.042	78.646	95.132	129.984	149.245	260.943	102.477	118.97	131.73	137.142	95.807	249.836	122.61	199.048	154.958	109.708	77.933	133.877	138.15
c35358_g1	GBXC01036048.1	carbohydrate sulfotransferase 11-like	C:integral component of membrane; F:sulfotransferase activity; P:carbohydrate biosynthetic process	-3.37008	-2.633														up		down	up	5	-0.558938	0.312411	-0.549244	0.301669	0.293	0.421	0	2.425	2.26	0.805	1.879	1.479	5.296	0.976	1.55	2.292	1.49	1.094	2.525	1.662	1.956	2.583	0.374	0.965	1.36	1.883
c35408_g1	GBXC01036142.1	sulfhydryl oxidase 1-like	F:thiol oxidase activity; P:oxidation-reduction process	-2.19435																			1	-0.674166	0.4545	-0.625965	0.391832	0	1.598	0.891	2.402	3.62	3.897	5.317	3.167	4.175	2.219	4.087	2.651	4.163	1.951	4.405	5.554	4.118	3.146	1.122	1.852	2.255	2.206
c35415_g1	GBXC01036153.1	gtpase imap family member 4-like	F:GTP binding	-2.00117	-2.44345														down			up	4	-0.305036	0.0930469	-0.321644	0.103455	0.797	0.757	0.489	2.976	7.37	2.74	2.748	2.518	3.781	1.357	1.506	0.383	1.328	0.926	1.488	2.016	1.983	2.353	2.875	0.879	2.182	2.695
c35420_g3	GBXC01036170.1						-2.8478												down	up	down	up	5	-0.450149	0.202634	-0.442506	0.195811	51.266	79.368	110.231	69.841	127.292	48.987	134.278	105.912	173.469	19.79	22.191	27.15	53.774	36.86	94.582	117.27	220.09	173.055	8.431	7.586	41.844	14.99
c35450_g1	GBXC01036223.1			-3.5596																			1	-0.602718	0.363269	-0.523598	0.274154	0	0.273	0	0.867	0.556	0.717	1.24	1.012	1.897	0.795	0.936	0.954	1.039	0.819	1.216	1.02	1.343	1.529	0.915	0.405	0.855	1.052
c35457_g1	GBXC01036233.1													-3.59063									1	-0.235972	0.0556826	-0.211884	0.0448948	0.358	0	0.226	4.358	0.248	0	0.716	0.065	0.072	1.818	0.673	0.155	1.481	1.109	0.595	0.905	2.875	0.206	0.335	0.475	1.042	0.545
c35462_g1	GBXC01036243.1		F:protein binding										-2.7196						down			up	3	-0.226491	0.0512981	-0.188197	0.0354181	0	0.547	0	0.75	0.118	1.182	2.173	0.688	0	3.208	7.451	4.339	3.559	4.345	3.027	4.764	0.784	3.407	0	0.599	1.254	3.784
c35470_g2	GBXC01036254.1												-2.98321		-3.7531								2	-0.323792	0.104841	-0.304688	0.0928347	0.553	1.052	2.346	0.199	0	0.679	3.719	2.245	0	0.247	0.329	0.13	3.976	0.199	0	0.082	0.252	1.196	1.676	1.408	2.801	5.151
c35492_g1	GBXC01036287.1	conserved hypothetical protein		3.83188													A		up	up		down	5	-0.00715583	5.12059e-05	-0.0532991	0.0028408	6.606	72.239	3.112	26.069	2.402	4.928	0.639	2.855	1.968	0.201	0.526	5.44	3.354	0.383	1.054	0.189	2.595	3.597	3.429	0.895	0.936	0.166
c35527_g1	GBXC01036346.1						-2.17477											H					2	-0.355221	0.126182	-0.271478	0.0737003	2.636	12.219	14.016	4.886	29.717	7.605	13.74	35.923	28.414	4.698	3.678	11.671	14.065	3.175	11.616	28.034	28.837	34.15	29.844	18.954	42.975	67.769
c35626_g1	GBXC01036525.1				3.0669																		1	0.258039	0.0665843	0.201847	0.040742	2.131	4.648	5.182	0.656	0.946	0	2.058	2.051	2.219	2.453	2.618	2.74	1.073	2.05	2.432	2.707	3.424	2.036	1.985	1.867	2.378	2.778
c35734_g1	GBXC01036749.1			-3.60086		-2.05455	-2.45028											M	up		down	up	7	-0.593933	0.352757	-0.564297	0.318431	2.782	1.157	4.781	12.63	2.875	7.228	27.428	33.016	32.888	2.025	5.36	3.923	7.109	5.661	10.91	15.889	22.98	24.919	4.873	2.568	15.511	11.704
c35767_g1	GBXC01036814.1	lysosome-associated membrane glycoprotein 1-like	C:membrane		-3.74462														down		up	up	4	-0.146631	0.0215007	-0.141271	0.0199575	0.163	0	0.489	0.562	2.91	6.235	0.792	1.038	0.513	0.755	0.68	1.541	1.413	0.711	0.867	3.341	1.271	0.531	2.424	1.019	1.677	0.702
c35768_g1	GBXC01036816.1		F:protein binding				-3.02037											H					2	-0.544091	0.296035	-0.511943	0.262085	0.456	1.283	1.104	0.328	1.289	0	1.368	0.208	1.682	0.201	0.358	0.359	1.166	0.268	1.131	1.111	3.911	2.844	0	0.685	1.4	2.225
c35794_g1	GBXC01036865.1	glycine receptor subunit alpha-3-like isoform x2	C:integral component of membrane; F:extracellular ligand-gated ion channel activity; P:ion transport												-2.11033		H	H					3	-0.545156	0.297195	-0.571204	0.326274	0.358	0.168	0.364	0.516	0.343	0	0.959	0.61	0.799	0.16	0.029	0.171	0.06	0.061	0	0.107	1.135	0.626	0.09	0.047	0.521	0.065
c35805_g1	GBXC01036882.1						-3.04571		-2.26924														2	-0.582802	0.339659	-0.509003	0.259084	0.635	0.904	0.615	0.726	1.443	0.201	1.406	1.479	3.113	0.187	1.492	0.897	1.541	0.558	1.063	2.172	6.209	4.643	0.309	0.918	2.899	2.418
c35819_g1	GBXC01036905.1	PREDICTED: uncharacterized protein LOC101853203	C:mitochondrial outer membrane; P:cellular response to stress	-2.04134																			1	-0.325437	0.10591	-0.319295	0.101949	0.456	0.358	1.054	3.48	2.543	2.451	2.045	2.388	3.901	1.918	1.258	2.3	1.533	1.385	2.534	1.703	1.505	1.822	4.151	1.79	1.563	2.409
c35829_g1	GBXC01036925.1			-2.90677		-2.77422																	2	-0.216323	0.0467955	-0.143009	0.0204516	1.464	2.923	1.681	3.187	1.1	2.728	20.501	11.94	19.337	15.365	4.036	14.917	15.913	14.314	25.918	7.422	31.721	21.496	19.363	6.948	12.409	10.809
c35851_g1	GBXC01036961.1	polypeptide n-acetylgalactosaminyltransferase 11-like		-2.1145																			1	-0.588719	0.34659	-0.50926	0.259345	0.358	0.463	0.665	1.898	0.769	1.534	2.595	1.869	2.565	0.882	1.813	1.59	2.094	1.086	2.058	1.506	2.118	2.314	2.204	0.965	1.759	1.311
c35889_g1	GBXC01037040.1		F:protein binding				-2.97093									H				up	down	down	5	-0.390634	0.152595	-0.39608	0.156879	4.295	6.603	21.055	11.634	6.116	2.967	22.252	9.487	21.019	1.858	2.12	2.806	6.147	5.669	12.534	20.925	18.951	15.371	7.284	1.891	13.671	11.529
c35900_g1	GBXC01037066.1			-4.69581		-2.44394	-2.59263											H	up		down		6	-0.516346	0.266613	-0.486163	0.236354	0.195	0.568	2.886	10.92	4.247	3.256	24.016	30.939	43.707	3.93	4.628	1.957	5.645	4.177	9.728	18.143	22.358	24.467	1.882	0.794	15.381	15.304
c35926_g1	GBXC01037109.1	PREDICTED: uncharacterized protein LOC106065516					-2.60707											H					2	-0.463198	0.214552	-0.443244	0.196465	0.098	0.61	0.665	0.457	1.218	0.126	1.201	1.129	1.288	0.14	0.402	0.204	0.332	0.077	0.884	0.979	2.199	1.775	0.052	0.529	1.384	1.431
c35928_g2	GBXC01037113.1						2.33501																1	0.207493	0.0430534	0.241106	0.0581323	2.131	3.302	2.233	2.788	2.993	3.922	1.572	3.128	3.125	28.899	7.809	1.835	4.878	1.714	7.049	2.855	2.676	1.894	3.223	3.922	2.996	2.197
c35932_g1	GBXC01037120.1	abc transporter f family member 4-like isoform x1					-3.25879																1	-0.494316	0.244348	-0.450723	0.203151	2.554	2.902	4.73	2.25	4.685	2.137	5.47	2.427	6.716	0.829	0.753	1.264	4.223	1.262	7.219	3.497	12.535	11.544	0.451	1.066	8.02	10.458
c35934_g1	GBXC01037127.1				2.37548		-2.93019									H							3	-0.357141	0.12755	-0.357849	0.128056	10.201	27.97	47.618	7.358	1.443	10.069	21.983	8.994	13.897	7.131	4.753	15.528	16.04	11.101	48.92	35.028	46.995	125.309	3.249	6.396	14.827	13.218
c35934_g2	GBXC01037129.1						-3.33489									H							2	-0.104368	0.0108927	-0.0693453	0.00480877	1.35	3.638	2.522	0	1.041	0.629	0.486	1.142	1.897	1.21	0.3	0.669	2.852	0.597	7.372	3.209	5.632	12.757	9.785	1.206	0.847	2.834
c35943_g1	GBXC01037149.1						-2.18974																1	-0.361647	0.130788	-0.344964	0.119	4.002	6.078	4.944	2.894	7.867	0.88	3.949	5.97	6.859	0.702	1.726	1.77	2.759	0.964	3.41	2.477	9.183	8.129	0.799	2.607	7.084	6.221
c35956_g1	GBXC01037175.1			-3.11329											-2.55368			M	up			down	5	-0.501265	0.251267	-0.513583	0.263767	0.553	0.252	0.878	2.191	3.395	0.339	3.298	6.126	6.62	1.845	0.731	0.783	1.252	0.78	4.515	1.02	1.108	0.65	0.271	0.56	0.749	2.086
c35988_g1	GBXC01037236.1			-2.01288																			1	-0.521532	0.271995	-0.46244	0.213851	0.586	3.533	1.506	3.597	2.437	3.306	7.809	8.176	9.794	4.779	5.798	6.378	6.53	3.014	7.747	4.657	6.209	4.738	2.127	4.49	7.613	3.96
c35991_g1	GBXC01037247.1	carbohydrate sulfotransferase 10-like	C:integral component of membrane; F:sulfotransferase activity; P:carbohydrate biosynthetic process	-2.54685															up	up	down		4	-0.611435	0.373853	-0.613949	0.376934	0.456	1.914	0.238	2.765	2.271	2.765	4.141	4.659	8.613	2.366	2.669	2.039	2.844	1.262	4.974	4.057	3.145	3.859	0.683	0.871	2.117	2.409
c36000_g1	GBXC01037260.1			-2.79994															up	up	down		4	-0.324824	0.105511	-0.336398	0.113164	10.25	35.162	50.793	92.138	75.298	113.221	134.93	247.579	397.838	156.773	157.59	182.752	187.366	112.057	508.268	211.476	256.668	283.697	58.373	13.531	12.165	28.974
c36026_g1	GBXC01037304.1	apextrin-like protein 2		-2.7111														M					2	-0.387863	0.150438	-0.306722	0.0940783	0	0.105	0.376	0.867	0.556	1.244	1.534	0.805	1.181	1.009	0.563	0.742	0.417	0.513	2.236	0.477	1.009	2.512	0.851	0.42	1.482	0.535
c36038_g1	GBXC01037327.1	hypothetical protein LOTGIDRAFT_104342		-2.37358																up	down		3	-0.488577	0.238708	-0.414387	0.171717	2.245	0.484	0.903	4.112	4.803	4.978	5.189	13.134	2.016	6.904	3.356	6.802	7.262	5.638	7.985	8.919	3.623	10.079	5.492	2.887	7.621	4.892
c36039_g1	GBXC01037328.1					-2.85072	-2.1987											H					3	-0.453519	0.20568	-0.408526	0.166894	2.392	1.809	1.142	0.234	0.367	0.591	3.528	1.57	3.662	0.909	1.199	0.677	3.542	1.239	2.287	3.415	4.767	5.174	2.333	3.214	6.204	4.126
c36061_g1	GBXC01037373.1	phospholipid scramblase 1 isoform x2					-2.17487		-2.1599														2	-0.414697	0.171974	-0.362204	0.131192	0.504	0.715	0.929	0.644	0.982	0.151	0.307	1.622	1.205	0.394	0.673	0.905	1.064	0.405	0.476	1.942	4.578	2.583	0.645	0.833	1.767	3.212
c36071_g1	GBXC01037395.1	im:6908808 protein	F:carbohydrate binding		-3.31682				2.2826			2.4812							up		down	up	6	-0.0793793	0.00630108	-0.0436128	0.00190207	0	0.547	5.584	10.357	31.515	23.205	14.366	1.544	0.966	15.673	5.901	20.919	9.825	23.311	21.037	2.987	5.434	3.146	1.702	20.308	7.442	39.598
c36080_g1	GBXC01037406.1	myosin heavy striated muscle-like isoform x4	C:myosin complex; F:motor activity												-3.33339								1	-0.28894	0.0834865	-0.252812	0.063914	0.569	0.547	0.615	1.453	1.325	0.704	3.17	2.518	0.799	1.925	4.08	0.546	6.649	3.963	1.08	1.234	1.55	5.523	0.284	2.046	3.916	4.911
c36090_g1	GBXC01037425.1	protein dd3-3-like		-3.26976		-2.6179					-2.49359				-2.02225								4	-0.524016	0.274593	-0.470416	0.221291	2.017	0	1.129	1.746	1.987	1.86	5.266	8.163	12.597	9.27	3.166	3.654	3.593	3.741	7.568	3.439	7.705	8.066	0.709	2.871	3.249	12.184
c36094_g1	GBXC01037433.1	PREDICTED: uncharacterized protein LOC106055662					-2.10943																1	-0.536126	0.287431	-0.445405	0.198386	0.277	0.421	0.376	0.457	0.994	0.339	1.163	0.675	1.169	0.201	0.483	0.391	0.639	0.941	0.85	0.823	1.82	2.25	0.09	0.778	1.685	1.578
c36166_g2	GBXC01037569.1	si:dkey- protein		-2.26513	-2.36931															up	down		4	-0.112072	0.0125601	-0.0751843	0.00565268	34.915	7.003	9.75	60.246	143.014	106.119	127.21	122.264	22.14	46.249	39.483	59.414	48.759	60.47	61.445	91.417	61.297	84.82	232.849	70.02	185.54	118.813
c36175_g1	GBXC01037588.1	sialic acid binding lectin	F:protein binding	-3.65473															up	down		up	4	-0.233359	0.0544566	-0.239268	0.0572493	0	0.084	0.188	0	2.236	0	7.758	0.792	6.525	0.04	1.835	0.979	1.924	0.673	1.735	1.004	2.298	5.879	0.052	2.568	8.069	4.32
c36200_g4	GBXC01037655.1	PREDICTED: uncharacterized protein LOC101846728		-2.4843	-2.71546														down	down	up	up	6	-0.106575	0.0113582	-0.11075	0.0122656	1.155	4.038	4.279	10.017	59.766	3.532	10.238	25.385	22.808	6.496	4.782	1.607	11.221	3.366	3.512	16.136	5.515	0.618	3.3	11.002	22.97	6.969
c36210_g1	GBXC01037694.1						-2.44222		-2.47469						-2.58527			M	up		down	down	7	-0.452245	0.204525	-0.49905	0.249051	0.846	1.451	2.146	4.194	1.455	0.729	10.097	3.906	1.527	0.454	1.002	1.859	1.32	0.972	0.876	6.443	3.965	7.828	0.168	0.607	1.783	2.455
c36215_g1	GBXC01037700.1	PREDICTED: uncharacterized protein LOC101846445 isoform X2		-2.03538	-2.49461																		2	-0.247347	0.0611804	-0.215796	0.0465681	87.288	38.759	44.933	294.796	481.484	336.622	361.258	325.978	76.857	211.864	193.762	312.907	261.531	294.292	252.268	321.365	250.82	319.733	365.156	224.867	478.535	455.766
c36220_g1	GBXC01037705.1	PREDICTED: uncharacterized protein LOC101863664 isoform X1		-3.99629																			1	-0.0744029	0.00553579	-0.025637	0.000657256	0.635	0.189	0.514	3.058	0.414	3.055	12.666	8.488	0.179	2.573	3.787	1.329	3.431	0.528	2.968	5.003	4.74	0.38	4.022	7.011	2.524	2.308
c36227_g1	GBXC01037719.1			-6.16552	-4.01307																		2	-0.225729	0.0509536	-0.226409	0.0512609	0.716	0.231	1.506	14.435	19.827	10.509	95.334	84.914	7.038	4.558	4.987	22.86	10.915	18.032	9.235	22.447	23.196	26.955	2.875	32.711	33.921	24.783
c36227_g2	GBXC01037720.1			-5.3208	-2.77523																		2	-0.188025	0.0353534	-0.227251	0.0516432	0.374	2.692	0.602	7.241	14.48	8.472	99.309	67.264	0.954	2.861	3.064	10.137	3.38	2.15	3.18	6.295	13.436	15.276	5.054	28.268	27.285	13.956
c36227_g3	GBXC01037721.1	netrin receptor unc5b precursor	C:integral component of membrane; P:multicellular organismal development; C:membrane; P:signal transduction	-6.73186	-3.97893	-2.69959													up		down	up	6	-0.223927	0.0501433	-0.241405	0.0582762	0	0.946	1.481	16.508	11.925	14.318	96.152	162.664	11.535	5.688	9.118	12.299	9.655	25.446	4.048	32.173	28.882	22.392	1.96	33.279	58.413	35.924
c36237_g1	GBXC01037745.1	annexin a6-like isoform x1					-2.95039								-2.21996			H					3	-0.420798	0.177071	-0.362472	0.131386	1.383	0.82	1.443	1.347	1.739	0.39	1.547	1.518	2.779	0.167	0.402	0.652	1.839	0.581	2.16	1.415	4.506	3.819	0.438	0.444	1.832	2.926
c36243_g1	GBXC01037757.1	neurogenic locus notch homolog protein 1-like											-3.40183		-2.72715								2	-0.325464	0.105927	-0.260615	0.0679202	0	0	0	0.094	0	0	0.064	0	0	0	0.461	0	0.315	0.046	0	0.222	0.288	0.151	0	0.397	0.603	0.295
c36263_g1	GBXC01037800.1			4.00556															up	up	up	down	5	0.417642	0.174425	0.29181	0.0851529	134.715	266.39	238.858	73.555	24.855	76.968	12.168	22.322	5.201	34.019	9.125	43.592	4.402	118.996	7.092	4.484	13.995	16.703	17.326	4.902	3.338	9.443
c36275_g2	GBXC01037819.1	hemicentin-1 isoform x1	C:proteinaceous extracellular matrix; F:metallopeptidase activity; F:zinc ion binding	-3.05314	-2.41467																		2	-0.598403	0.358086	-0.530096	0.281002	0	1.03	1.343	2.765	3.111	8.41	5.406	8.111	7.945	3.896	3.385	4.241	5.372	3.374	7.338	4.772	7.993	5.8	4.796	1.572	6.441	6.074
c36330_g1	GBXC01037929.1	PREDICTED: uncharacterized protein LOC101850869 isoform X1			-2.93626																		1	-0.323058	0.104367	-0.310552	0.0964424	1.513	0.189	0	3.304	2.248	5.242	3.31	1.22	5.929	3.442	2.793	1.492	3.431	2.211	1.522	2.23	2.622	3.249	0	2.568	2.329	1.006
c36336_g1	GBXC01037947.1	allene oxide synthase-lipoxygenase		-3.44752															up	up	down	up	5	-0.308469	0.0951529	-0.230232	0.053007	0	0.21	0.289	2.121	0.757	0.289	1.713	2.258	4.461	1.885	1.908	1.957	2.537	1.767	4.218	1.078	3.686	2.036	1.96	1.082	2.402	2.169
c36355_g1	GBXC01037981.1						-3.79236	-2.43165								H							3	-0.444808	0.197854	-0.394101	0.155316	5.337	10.936	11.494	12.408	21.058	7.63	1.227	12.329	18.621	8.448	11.158	7.952	61.973	19.998	54.897	81.074	84.763	182.317	4.254	6.474	54.92	139.609
c36414_g1	GBXC01038101.1	acidic mammalian chitinase-like	C:extracellular region; F:chitin binding; P:chitin metabolic process		-2.35651														down			up	3	-0.201784	0.0407168	-0.168991	0.028558	0.976	1.262	6.625	7.592	18.005	25.92	7.707	7.307	16.342	11.101	8.445	9.191	7.961	10.81	5.672	8.162	5.758	3.344	0.657	10.286	7.695	10.689
c36433_g1	GBXC01038136.1			-3.26123			-3.53717		-2.03554						-2.25265	H		H	up		down	down	9	-0.491447	0.24152	-0.496611	0.246622	0.537	0.379	0.138	2.296	0.426	0.339	3.029	4.555	4.008	0.241	0.117	0.318	0.664	0.39	0.825	1.111	4.29	2.488	0.967	0.405	3.208	2.308
c36447_g1	GBXC01038161.1	PREDICTED: uncharacterized protein LOC101850564	F:calcium ion binding; F:protein binding	-3.21596	-3.81236						-2.42706								up	up	down	both	7	-0.433349	0.187792	-0.381408	0.145472	0.781	1.009	2.045	5.928	36.366	19.019	12.73	21.959	2.827	12.525	18.097	18.179	14.005	12.562	17.228	24.858	25.278	20.68	4.809	2.171	5.089	17.999
c36460_g1	GBXC01038194.1	PREDICTED: uncharacterized protein LOC101857328					-2.32906																1	-0.280041	0.0784232	-0.327666	0.107365	3.026	4.774	6.261	3.386	4.744	3.055	5.688	4.075	5.523	0.762	1.133	0.726	1.865	0.895	2.968	2.929	5.794	4.366	1.599	1.533	4.429	4.541
c36527_g1	GBXC01038347.1	PREDICTED: uncharacterized protein LOC101859128					-2.37156																1	-0.504729	0.254751	-0.499857	0.249857	0	0.841	2.434	1.031	2.484	0.553	4.678	3.841	3.28	0.16	0.629	0.848	1.124	0.566	1.497	2.477	3.424	2.86	0.18	0.996	3.868	4.384
c36531_g1	GBXC01038357.1			-6.27302	-3.75307																		2	-0.21393	0.0457661	-0.200647	0.040259	0	1.619	0.376	6.795	16.716	13.086	101.674	62.385	7.074	6.83	6.449	19.353	18.62	9.295	9.014	35.316	31.081	20.736	8.56	30.377	30.615	20.205
c36549_g1	GBXC01038389.1	zinc finger protein 729-like		-4.28457		-3.32621	-5.00985		-2.76274			-3.90163					H	H	up	up	down	down	11	-0.394015	0.155248	-0.447442	0.200204	0	0	1.506	1.921	0.627	0.503	17.101	12.381	0.919	0.18	0.058	0.391	1.217	0.796	0.765	3.489	3.929	12.495	0	0.311	3.648	0.849
c36637_g1	GBXC01038565.1			-3.86037															up	down	down	up	5	-0.554441	0.307405	-0.564074	0.318179	0.146	0.4	0.151	1.136	3.324	1.056	4.154	4.425	3.185	0.314	0.505	2.373	1.754	0.865	0.935	1.786	1.469	2.353	0.284	1.299	1.547	1.403
c36671_g1	GBXC01038634.1			-3.85245																			1	-0.309842	0.0960022	-0.319083	0.101814	0.456	0.442	0	2.32	5.974	3.947	3.553	4.945	7.73	1.029	1.908	1.297	2.895	2.257	0.859	1.983	1.451	2.163	6.858	0.467	1.083	5.769
c36702_g2	GBXC01038691.1						-2.32679											H					2	-0.325916	0.106222	-0.325386	0.105876	1.269	0.484	3.388	0.187	0.39	0.779	1.01	5.464	3.018	4.284	2.742	0.514	7.211	0.36	2.755	14.227	7.11	22.035	0	0.467	0.423	0.988
c3674_g1	GBXC01003030.1	nadh dehydrogenase subunit 1	P:oxidation-reduction process; C:mitochondrion; F:oxidoreductase activity; C:integral component of membrane; C:membrane; F:NADH dehydrogenase (ubiquinone) activity							15.1889	9.50749					M	M	A	up	up	down		8	0.390909	0.15281	0.397252	0.157809	361.176	0	0.138	0	0	156.576	0	0	0.072	59.903	0	0	18.688	0	0	0	0.027	39.617	1161.02	633.994	37.186	0.102
c36753_g1	GBXC01038787.1	protocadherin fat 4-like	F:calcium ion binding; F:protein binding	-2.62215																			1	-0.423862	0.179659	-0.392352	0.15394	0	0.336	0.364	0.914	0.177	0.503	1.316	1.324	2.123	0.615	2.413	0.383	0.809	0.826	0.867	0.913	1.289	1.585	0.18	0.934	2.231	1.394
c36756_g1	GBXC01038790.1					-2.37245	-3.80756	-3.08581								H		H	up	up	down	up	9	-0.564449	0.318602	-0.536269	0.287584	3.238	1.977	13.752	2.988	2.496	1.27	19.261	7.553	7.921	1.577	1.133	2.651	5.994	7.092	32.049	26.907	22.601	24.515	1.779	0.451	5.512	16.891
c36781_g1	GBXC01038856.1			-2.72125															up		down	up	4	-0.451815	0.204137	-0.348182	0.12123	9.632	65.32	59.752	77.34	185.306	125.892	163.866	229.565	306.201	94.089	86.001	147.266	230.412	80.675	216.231	220.807	372.206	508.341	275.92	56.894	329.896	411.1
c36788_g1	GBXC01038872.1	PREDICTED: uncharacterized protein LOC101854339		-3.00328															up		down	up	4	-0.671447	0.450841	-0.672584	0.452369	0.146	0.694	0.615	3.281	1.479	1.169	3.988	2.271	6.788	2.346	2.457	1.321	2.265	1.255	3.903	3.908	2.812	3.051	0	1.113	2.272	1.994
c36826_g1	GBXC01038947.1	PREDICTED: uncharacterized protein LOC101857544 isoform X1		-2.17288															up	up	down	up	5	-0.531337	0.282319	-0.541642	0.293376	0.488	1.661	1.33	3.187	2.816	1.684	4.486	4.361	8.469	1.918	2.822	2.145	2.205	1.645	2.883	3.439	2.974	2.575	0.503	1.984	1.783	1.966
c36849_g1	GBXC01038990.1	outer dense fiber protein 3-like					-2.21098																1	-0.430897	0.185672	-0.39074	0.152678	1.318	1.388	1.845	1.383	2.047	1.169	3.425	2.66	1.801	0.715	0.775	0.767	1.439	0.467	2.33	2.082	4.317	4.366	0	0.669	3.631	4.264
c3687_g1	GBXC01003041.1	PREDICTED: uncharacterized protein LOC101863352	F:carbohydrate binding; P:cell adhesion						7.3804									A	down	up			4	0.00943324	8.8986e-05	-0.0370301	0.00137123	1.22	0	7.742	0	0.189	2.388	3.822	0.078	7.778	0.214	0	0.171	2.001	0.734	0	0	0	0	0	0	2.768	0
c36879_g1	GBXC01039040.1			-3.58803	-2.05304														up	up	down	up	6	-0.426632	0.182015	-0.430971	0.185736	2.685	6.814	3.789	24.932	15.817	22.451	56.275	65.733	53.596	5.968	7.919	12.788	11.988	7.153	20.901	10.294	14.004	16.56	16.127	3.634	10.08	8.575
c36883_g1	GBXC01039046.1	glycine-rich cell wall structural		-2.5743																			1	-0.61424	0.37729	-0.563837	0.317912	11.47	18.044	41.934	66.315	93.517	77.635	149.922	103.966	194.333	97.07	92.728	81.459	94.062	73.644	216.52	127.267	193.956	158.246	35.001	53.673	112.471	138.501
c36892_g2	GBXC01039071.1						2.0262																1	0.322879	0.104251	0.310295	0.0962827	6.752	0	8.043	6.526	3.36	5.619	6.838	4.581	5.201	18.567	18.075	12.388	7.075	3.902	7.576	1.349	3.136	8.074	4.357	9.563	7.32	0
c36894_g1	GBXC01039089.1			-4.33836		-3.25635																	2	-0.175729	0.0308808	-0.173421	0.0300749	0.439	1.451	0.69	2.367	2.875	1.081	23.977	32.289	1.956	2.433	4.65	4.249	3.065	4.812	1.947	14.523	7.344	9.524	1.547	7.882	21.585	9.452
c36930_g1	GBXC01039160.1						-2.63381												down	up	down	down	5	-0.0230267	0.000530229	0.106844	0.0114156	0.26	1.43	3.049	0.176	1.029	3.784	3.4	3.024	0.143	0.114	0.512	0.383	0.349	0.367	1.539	3.184	0.667	2.908	0.89	0.257	0.293	0
c36954_g3	GBXC01039202.1	PREDICTED: uncharacterized protein LOC101863352	F:carbohydrate binding; P:cell adhesion	-3.69626																			1	-0.333085	0.110945	-0.339779	0.11545	1.285	1.136	1.568	3.644	11.144	3.055	17.51	26.15	8.803	5.026	11.479	4.502	6.76	5.149	9.133	4.007	7.597	9.643	1.856	5.812	6.261	4.938
c36959_g1	GBXC01039226.1						-2.26674																1	-0.415772	0.172867	-0.35463	0.125763	2.685	2.902	1.845	1.219	3.987	1.42	3.489	5.178	4.402	1.196	0.673	0.913	2.639	2.127	3.622	2.756	5.326	3.843	2.63	1.657	3.754	4.052
c36979_g1	GBXC01039274.1			-3.00173	-2.23728														up		down	up	5	-0.619016	0.38318	-0.611624	0.374084	0	0.526	0.715	2.73	1.999	3.268	4.167	5.23	3.626	0.922	1.923	0.971	2.478	1.262	1.896	1.86	1.478	1.783	0.335	1.222	3.013	1.505
c3700_g1	GBXC01003052.1									15.8848	15.8312							A	up	up	down		6	0.355269	0.126216	0.383556	0.147115	14.155	0	0.138	0.023	0	1.986	0	0	0.024	0.087	0	0	0.545	0	0	0	0	1.545	136.071	139.138	2.109	0
c37027_g1	GBXC01039384.1			-5.57156	-3.62656																		2	-0.223279	0.0498536	-0.224372	0.0503426	0	0.147	0.414	2.871	3.265	1.948	15.465	12.407	1.241	1.023	2.281	5.22	3.116	2.945	1.811	7.981	4.488	5.229	0.245	8.45	11.155	6.978
c37044_g1	GBXC01039418.1	plasminogen precursor	F:catalytic activity; F:protein binding; P:single-multicellular organism process; P:single-organism cellular process; P:biological regulation	-4.03328			-2.93014									H		H	up			down	6	-0.454808	0.206851	-0.440688	0.194206	0.179	0.252	0.364	7.756	0.935	0.101	14.174	4.296	9.34	0.227	3.407	1.435	2.648	0.367	6.471	1.366	3.451	3.859	0.258	0.303	3.884	3.295
c37047_g2	GBXC01039423.1				-2.39021														down	down	up	up	5	-0.260212	0.0677101	-0.193916	0.0376033	125.506	84.541	146.243	308.187	658.77	976.566	396.163	424.48	464.831	626.871	378.983	192.914	365.443	555.411	128.196	508.864	235.572	191.136	10.984	1111.19	454.971	807.635
c37070_g1	GBXC01039491.1						-2.1441																1	-0.230146	0.0529672	-0.122847	0.0150915	3.482	9.989	14.43	2.788	21.081	7.819	23.85	29.953	40.093	6.737	6.771	10.007	15.427	4.491	16.318	30.65	35.253	39.245	44.992	28.392	59.521	40.549
c37097_g1	GBXC01039548.1						-2.09237												up		down		3	-0.252186	0.0635975	-0.348408	0.121388	48.663	61.324	26.2	50.978	110.564	6.147	80.163	143.95	102.421	4.966	6.961	9.77	11.758	4.766	18.801	21.032	54.124	13.311	11.667	2.824	11.749	12.027
c37146_g1	GBXC01039640.1	carbohydrate sulfotransferase 1-like isoform x2	F:sulfotransferase activity	-3.32871															up	up	down	up	5	-0.509323	0.25941	-0.461372	0.212865	0.098	0	0.389	1.09	1.1	0.515	2.198	1.648	1.467	0.962	1.133	0.848	1.056	0.199	3.512	1.489	1.676	1.181	0.193	0.669	1.27	1.781
c37150_g1	GBXC01039648.1			-2.05457																			1	-0.422719	0.178691	-0.368054	0.135464	1.188	1.157	4.291	4.499	4.708	2.853	5.279	7.696	10.414	8.167	5.169	4.469	8.054	6.128	8.699	5.661	7.191	6.046	3.61	7.804	7.947	7.338
c37245_g1	GBXC01039897.1	aplysianin a precursor	F:oxidoreductase activity; P:oxidation-reduction process								-2.80979								up	down	down	up	5	-0.372048	0.13842	-0.325611	0.106022	0.748	0.421	0.853	0.141	1.266	0.515	0.524	0.26	4.199	2.085	2.186	0.832	1.005	3.175	3.588	1.333	4.317	3.55	0.464	0.825	0.798	4.089
c37318_g1	GBXC01040034.1	glycoprotein-n-acetylgalactosamine 3-beta-galactosyltransferase 1-like	F:glycoprotein-N-acetylgalactosamine 3-beta-galactosyltransferase activity; P:O-glycan processing	-3.57998	-2.63575														up		down	up	5	-0.602367	0.362846	-0.617987	0.381907	0	0.484	1.092	6.163	2.39	2.703	6.812	4.348	9.686	1.724	3.283	2.08	3.082	1.553	2.423	3.686	3.352	2.734	0.258	1.447	2.109	2.548
c37353_g1	GBXC01040110.1			-2.33637																			1	-0.408645	0.166991	-0.287767	0.0828098	0	0.252	0.69	1.324	0.308	1.534	1.495	1.505	2.123	1.343	2.661	1.248	2.759	2.012	2.27	1.975	1.406	2.108	1.663	2.326	1.677	1.634
c37354_g1	GBXC01040111.1	ladderlectin-like isoform x1	F:carbohydrate binding	-2.4018	-2.9649														up	up	down	down	6	-0.370412	0.137205	-0.337007	0.113574	3.254	1.935	2.51	14.692	29.753	24.424	22.865	18.753	2.672	12.311	17.658	20.381	14.618	20.396	22.593	32.773	20.745	18.905	13.046	5.275	28.474	23.98
c37371_g1	GBXC01040149.1	calcyphosin-like protein	F:calcium ion binding				-2.07112									H		H					3	-0.62709	0.393242	-0.595425	0.35453	1.204	1.43	2.999	2.718	3.999	0.465	3.438	3.141	2.684	1.805	0.929	0.93	1.95	1.499	2.883	3.201	5.84	6.426	0.155	1.292	3.672	4.781
c37404_g1	GBXC01040222.1	cationic trypsin-like	F:serine-type endopeptidase activity; P:proteolysis		-2.04061																		1	-0.173687	0.0301673	-0.103394	0.0106902	9.632	5.552	3.601	23.093	37.88	28.95	30.125	25.93	7.73	21.755	16.861	30.127	23.677	28.697	24.158	31.679	25.268	28.081	61.764	24.774	41.518	26.593
c37406_g1	GBXC01040227.1	PREDICTED: uncharacterized protein LOC101848972									-3.11893								up	down	down	up	5	-0.30405	0.0924462	-0.277163	0.0768195	0.976	4.879	1.656	1.406	5.655	2.514	5.061	10.512	17.201	27.863	48.111	6.321	9.97	9.877	37.551	24.743	35.893	75.027	2.243	1.727	5.806	14.861
c37416_g1	GBXC01040249.1			-4.78204		-3.52093									-2.86435			M					4	-0.45288	0.2051	-0.41816	0.174858	0.212	1.241	0.715	1.406	1.68	2.677	20.181	41.711	3.817	1.17	12.883	12.021	19.957	6.365	9.107	15.461	29.405	26.987	2.076	14.068	23.442	35.924
c37487_g1	GBXC01040414.1	beta- -galactosyl-o-glycosyl-glycoprotein beta- -n-acetylglucosaminyltransferase 3-like isoform x1	C:membrane; F:acetylglucosaminyltransferase activity	-2.58484															up	up	down	up	5	-0.616831	0.380481	-0.633995	0.40195	0.228	0.925	0.289	2.062	1.337	1.609	3.131	3.478	2.756	1.597	1.777	0.979	1.183	1.201	2.236	1.967	1.739	2.432	0.206	1.245	1.303	0.535
c37489_g1	GBXC01040418.1	carboxylesterase 5a-like		-4.0158		-2.03256									-2.15168								3	-0.305158	0.0931212	-0.297464	0.0884846	0.114	0.063	0.113	0.656	0.402	0.251	1.431	2.31	1.455	0.962	0.936	3.67	1.745	0.551	1.675	2.205	0.865	0.872	0.464	0.202	0.415	0.757
c37493_g2	GBXC01040424.1	PREDICTED: tektin-3-like					-2.70205											H					2	-0.510864	0.260982	-0.505587	0.255618	3.97	0.652	1.706	1.511	3.892	1.006	5.943	4.711	4.163	0.622	1.199	1.052	1.796	1.492	2.67	3.703	8.264	7.408	0.361	0.763	6.897	7.006
c37508_g1	GBXC01040470.1	beta- -galactosyl-o-glycosyl-glycoprotein beta- -n-acetylglucosaminyltransferase-like	C:membrane; F:acetylglucosaminyltransferase activity	-3.07273															up		down	up	4	-0.642451	0.412743	-0.584121	0.341198	0	0.105	0.125	0.621	0.189	0.075	1.099	0.324	1.014	0.488	0.826	0.351	0.851	0.474	1.369	0.897	1.361	0.666	0.129	0.311	0.562	0.323
c37528_g1	GBXC01040517.1			-3.02515															up		down		3	-0.740466	0.54829	-0.731546	0.535159	0.277	1.388	0.728	3.82	3.703	2.828	6.045	8.124	7.324	1.838	4.138	3.352	5.279	1.591	4.022	3.876	4.911	5.697	0.941	1.362	1.938	4.043
c37534_g1	GBXC01040551.1	tetraspanin-7- partial	C:integral component of membrane	-2.59466	-2.06934														up		down	up	5	-0.707705	0.500846	-0.720165	0.518638	0.911	1.22	0.765	6.76	4.2	3.218	5.675	5.256	8.481	1.711	3.641	2.667	2.35	2.685	4.243	4.517	3.884	4.643	0.142	1.712	2.198	2.492
c37541_g8	GBXC01040578.1			-3.11623	-3.90136																		2	-0.0888933	0.00790202	-0.10493	0.0110104	9.144	7.592	2.848	50.052	228.474	63.329	137.41	42.762	13.265	26.988	13.103	43.641	15.759	45.283	13.852	38.566	27.188	19.737	132.204	28.929	40.476	19.485
c37546_g1	GBXC01040593.1	PREDICTED: uncharacterized protein LOC106012765	C:viral capsid	-2.50853																			1	-0.499189	0.24919	-0.453418	0.205588	0.13	0.189	0.264	0.422	1.006	0.629	1.444	0.908	1.288	0.575	0.57	0.4	0.656	0.436	1.446	0.642	0.865	0.911	0	0.226	0.448	0.711
c37549_g1	GBXC01040601.1	hypothetical protein NEMVEDRAFT_v1g226054		2.52039	3.11573														up	up		down	5	0.251739	0.0633725	0.140055	0.0196153	6.052	34.637	20.302	2.355	1.065	4.299	0.665	8.267	2.612	0.829	0.556	3.287	6.454	0.65	1.318	0.815	1.469	0.539	1.844	0.233	0.912	0
c37550_g1	GBXC01040604.1			-3.07074																			1	-0.185648	0.0344653	-0.156731	0.0245647	0.163	0.147	0.176	0.726	1.905	1.672	1.419	1.778	1.646	1.023	1.404	1.362	2.188	0.757	1.769	1.901	1.099	1.807	2.746	3.245	2.736	2.483
c37574_g1	GBXC01040661.1	serine proteinase inhibitor	F:serine-type endopeptidase inhibitor activity	-2.20986															up	up	down		4	-0.490083	0.240181	-0.504383	0.254402	7.484	7.529	30.905	30.099	28.83	19.371	62.704	68.938	85.029	16.354	7.144	14.835	18.952	14.253	31.964	12.836	35.028	40.861	23.798	4.528	14.77	15.775
c37582_g1	GBXC01040677.1						-3.8004		-2.03022							H		H	up			down	6	-0.54974	0.302214	-0.504888	0.254912	7.582	10.578	6.876	18.547	22.607	5.041	30.099	41.685	30.216	1.31	3.29	4.689	11.289	4.032	16.343	29.301	57.404	45.647	8.496	9.819	47.877	42.007
c37619_g1	GBXC01040752.1			-3.05879	-2.26117														up	down	down	both	6	-0.242992	0.0590452	-0.366267	0.134152	2.294	0.904	10.214	28.494	22.69	17.938	52.709	37.986	26.637	0.508	0.154	0.09	0.136	0.612	0.578	0.107	0.171	0.071	0	0.195	0.147	0.434
c37649_g1	GBXC01040820.1	PREDICTED: SCO-spondin-like	F:chitin binding; P:chitin metabolic process; C:extracellular region				-2.72681						-2.03975					H					3	-0.614187	0.377226	-0.571895	0.327064	0.521	0.904	1.368	1.769	3.336	0.214	1.419	2.66	4.831	0.468	0.929	0.497	2.707	0.75	2.253	2.452	7.732	2.852	0.58	1.331	3.859	2.88
c37657_g1	GBXC01040849.1						-2.8243																1	-0.458361	0.210095	-0.422136	0.178198	0.667	1.577	1.757	0.715	0.757	0.201	3.336	2.453	3.328	0.441	0.292	0.465	1.158	0.819	1.241	1.423	4.299	3.106	1.16	0.335	3.094	1.375
c37671_g1	GBXC01040876.1	PREDICTED: uncharacterized protein LOC101856976		-3.13741	-2.07134					-2.68101	-3.44038					M		H	up	both	down	both	10	-0.44872	0.20135	-0.491586	0.241657	1.676	10.978	19.16	44.276	82.503	24.877	100.191	122.589	69.593	8.856	10.5	3.303	6.794	10.076	13.418	2.32	9.372	7.654	6.845	5.773	7.125	93.355
c37678_g1	GBXC01040895.1										-2.85705					M			up	down	down	up	6	-0.497138	0.247146	-0.518748	0.2691	3.579	14.322	32.273	29.514	36.389	28.799	61.618	47.317	81.378	12.211	17.102	4.812	7.875	12.157	20.042	6.015	24.998	30.933	8.135	2.498	6.97	34.789
c37706_g1	GBXC01040984.1			-4.12341		-2.62648	-2.77853											H	up		down		6	-0.550861	0.303448	-0.522594	0.273105	0.146	0.568	3.451	7.358	1.857	3.029	17.855	27.137	29.739	2.065	3.086	1.492	5.253	2.448	7.347	13.387	16.843	16.798	2.127	2.046	8.354	9.858
c37713_g1	GBXC01040999.1	glutathione s-transferase 1-like	F:protein binding				-2.18881																1	-0.46344	0.214777	-0.465658	0.216838	68.984	77.223	89.917	45.436	94.688	34.443	78.45	82.474	189.525	28.171	30.029	33.251	81.538	34.182	100.297	88.759	171.391	161.82	18.822	18.76	54.896	29.472
c37753_g1	GBXC01041103.1						-4.12641	-2.32979								H			up	up	up	down	7	-0.473524	0.224225	-0.446851	0.199676	2.375	5.131	1.205	10.896	21.306	4.488	7.464	42.944	12.645	15.425	4.277	9.102	23.507	5.967	35.697	48.078	29.648	134.294	4.435	1.393	3.884	14.058
c37783_g1	GBXC01041211.1						-2.27305																1	-0.341353	0.116522	-0.354394	0.125595	2.554	41.598	10.791	34.306	20.289	26.247	195.858	276.273	7.038	6.75	30.607	18.326	54.2	41.672	24.319	109.683	71.804	92.22	29.071	131.357	111.526	135.907
c37783_g2	GBXC01041213.1			-5.25033			-2.40399								-2.35217		H		up	down			6	-0.464767	0.216009	-0.47322	0.223938	0	1.03	2.321	8.283	11.795	1.923	38.446	97.061	0.596	2.353	10.697	6.753	10.906	11.973	5.425	36.427	28.459	46.669	9.192	37.932	20.739	40.447
c37843_g1	GBXC01041356.1								-2.52199							H		H	up			down	5	-0.295638	0.0874016	-0.271261	0.0735825	0.26	0.252	0.841	0.68	0.935	0.742	2.927	1.531	0.441	0.294	0.746	0.383	0.426	0.237	0.315	0.831	2.866	2.203	0.541	0.537	7.19	5.049
c37871_g1	GBXC01041418.1	fibrinolytic isozyme c-like	F:serine-type endopeptidase activity; P:proteolysis		-2.24179																		1	0.182858	0.033437	0.212363	0.045098	140.523	50.935	24.117	327.742	428.947	437.071	301.89	284.137	148.836	228.486	156.179	285.668	231.289	226.034	166.707	248.898	259.254	202.514	1094.77	494.506	689.919	388.283
c37872_g2	GBXC01041420.1			-3.72112														A					2	-0.284703	0.0810557	-0.307115	0.0943194	0.879	0.547	0	2.109	2.472	0.892	13.855	8.059	0.322	1.17	1.382	1.933	2.861	1.446	0.68	3.168	5.488	2.401	1.018	3.859	2.044	1.994
c37874_g1	GBXC01041423.1	PREDICTED: uncharacterized protein LOC101854311, partial					-2.24417																1	-0.351058	0.123241	-0.27349	0.0747966	0.374	0.568	1.318	0.363	1.715	0.377	1.163	2.479	2.756	0.869	1.089	0.824	1.643	0.643	4.099	2.353	3.307	7.955	0.503	0.685	4.739	10.966
c37886_g1	GBXC01041455.1	hypothetical protein BRAFLDRAFT_74801	P:ion transmembrane transport; C:integral component of membrane; C:membrane; F:extracellular ligand-gated ion channel activity; P:ion transport; P:transport	-3.7068											-2.08085								2	-0.458291	0.210031	-0.438607	0.192376	0.488	0.168	0.364	1.383	0.13	0.302	1.662	2.362	6.418	1.47	1.177	0.913	1.405	1.92	1.063	0.773	1.631	0.959	0	0.529	0.945	0.729
c37892_g1	GBXC01041466.1	trypsin alpha-3-like			-2.18599																		1	-0.318508	0.101447	-0.275907	0.0761249	14.529	8.959	7.767	44.3	60.747	59.005	55.738	45.695	15.973	27.897	26.483	48.192	33.204	35.422	32.636	47.732	44.391	49.442	43.819	27.412	66.629	41.86
c37895_g1	GBXC01041469.1			-2.22583															up	up	down		4	-0.438089	0.191922	-0.497874	0.247878	9.502	13.733	15.835	39.344	36.579	64.285	40.618	57.881	97.411	16.608	15.75	18.946	23.754	15.959	29.77	19.781	43.607	31.852	18.035	6.886	8.737	12.572
c37909_g1	GBXC01041501.1			-3.16503	-2.37784														up		down		4	-0.388228	0.150721	-0.396116	0.156908	0.325	4.648	3.3	8.002	13.865	26.36	13.689	35.494	32.78	8.301	6.5	7.878	14.065	5.485	32.5	7.998	26.927	9.595	6.381	1.245	6.139	10.615
c37916_g1	GBXC01041509.1	hemicentin-1 precursor	C:extracellular space; F:heparin binding; F:extracellular matrix binding; P:inflammatory response; P:negative regulation of angiogenesis	-2.60234											-2.22448				up			down	4	-0.364078	0.132553	-0.36165	0.130791	3.335	8.749	6.5	23.972	9.263	14.494	81.735	82.967	4.39	6.102	22.703	11.426	26.555	17.757	12.338	35.316	34.559	46.582	29.38	29.046	42.422	49.105
c37930_g1	GBXC01041538.1	chymotrypsin-like elastase family member 1	F:serine-type endopeptidase activity; P:proteolysis		-2.43189																		1	0.0640352	0.0041005	0.115936	0.0134411	19.979	23.533	7.416	102.425	116.574	105.629	80.968	61.904	24.788	85.601	51.314	101.725	79.214	61.916	62.329	95.769	87.151	77.689	198.454	119.133	142.85	101.414
c37951_g1	GBXC01041595.1			-2.95734		-2.4855																	2	-0.457037	0.208883	-0.437378	0.191299	2.782	2.755	7.754	9.631	7.311	2.401	30.611	31.718	41.608	11.208	10.171	14.876	19.948	9.364	19.388	9.849	26.359	20.664	23.669	5.096	9.282	10.486
c37955_g1	GBXC01041603.1	conserved hypothetical protein													-6.4008				down	up	down	down	5	-0.201749	0.0407025	-0.192421	0.037026	5.483	39.642	15.722	76.192	6.282	4.928	0.792	9.681	5.988	0.942	2.267	1.949	1.056	0.865	2.364	0.239	0.748	2.765	4.422	0.428	3.802	0.803
c38056_g1	GBXC01041840.1						-2.8606												up	up	down	down	5	-0.462973	0.214344	-0.425265	0.18085	22.322	14.889	65.148	20.914	5.56	11.049	34.88	33.937	25.552	15.051	6.573	22.24	32.932	23.365	83.29	94.807	80.573	156.194	22.934	11.889	28.409	34.42
c38084_g2	GBXC01041921.1	sco-spondin- partial		-6.93048	-4.87638																		2	-0.279971	0.078384	-0.293694	0.0862565	0.26	0.252	0.276	12.232	9.038	7.19	53.796	53.144	4.509	1.51	3.078	10.717	5.108	5.44	6.463	11.742	15.392	22.463	3.274	27.513	44.864	10.264
c38084_g3	GBXC01041922.1	fras1-related extracellular matrix protein 1-like		-6.01279		-3.6161	-2.68634		-2.3879														4	-0.262492	0.0689021	-0.298874	0.0893257	0.244	0.231	0.502	3.82	1.668	0.44	40.235	27.967	3.09	0.321	2.055	2.724	2.103	3.404	0.672	7.94	12.355	13.739	0.606	10.847	29.101	7.55
c38093_g1	GBXC01041943.1	soluble scavenger receptor cysteine-rich domain-containing protein ssc5d-like	C:membrane; F:scavenger receptor activity	-3.28622	-3.6269															up	down	down	5	0.0625845	0.00391682	0.0929028	0.00863093	40.366	39.221	64.131	830.093	588.215	681.301	767.94	674.394	155.421	560.364	451.582	1123.78	411.359	920.768	466.866	1134.17	579.743	586.965	2796.13	705.882	2170.66	1024.87
c38093_g2	GBXC01041944.1			-3.42017											-3.55614				up	up	down	down	6	-0.43621	0.190279	-0.43298	0.187472	0.277	4.059	1.732	4.921	1.467	8.372	18.047	37.467	0.919	0.608	5.645	6.312	11.749	6.074	2.296	15.576	5.497	16.996	2.05	8.038	12.727	6.821
c38093_g3	GBXC01041948.1		C:membrane; F:scavenger receptor activity; F:protein binding	-3.82784	-3.91429															up	down	down	5	-0.177472	0.0314964	-0.165413	0.0273614	9.469	13.649	25.535	276.799	291.682	190.026	369.489	265.838	21.687	226.601	194.149	388.951	184.573	390.183	189.114	497.229	241.123	298.617	307.595	130.727	766.132	557.355
c38104_g1	GBXC01041975.1	glioma pathogenesis-related protein 1-like	C:extracellular region										-2.08985					M	up		down	down	5	-0.506684	0.256729	-0.480733	0.231105	0	0.379	1.468	0.574	0.769	0.616	2.952	0.675	4.127	0.889	3.59	0.375	1.124	0.995	4.107	1.423	3.388	2.971	0.297	0	0.391	1.661
c38142_g1	GBXC01042059.1	tryptase alpha- partial			-2.43561																		1	0.0215557	0.000464646	0.0597264	0.00356724	145.128	58.106	29.976	387.355	574.173	516.516	330.736	247.566	124.406	218.087	154.139	335.303	231.562	236.049	194.692	240.316	258.389	227.917	698.662	458.208	648.743	446.545
c38167_g1	GBXC01042109.1	PREDICTED: uncharacterized protein LOC101853007		-2.4647															up	up	down	up	5	-0.35005	0.122535	-0.363934	0.132448	0.195	0.315	0.213	0.937	0.426	1.094	0.856	1.155	2.219	0.642	1.47	0.652	0.937	1.301	2.143	1.103	1.406	0.998	0.206	0.171	0.342	0.342
c38169_g1	GBXC01042112.1			-5.24491	-3.0003	-2.2011	-2.25525												up		down		6	-0.445144	0.198153	-0.406019	0.164852	0.618	0.715	4.818	30.345	10.056	13.978	56.045	113.336	79.911	6.503	10.215	9.591	19.786	7.031	15.57	29.375	41.129	59.75	9.862	3.462	20.787	24.11
c38182_g1	GBXC01042141.1	latent-transforming growth factor beta-binding protein 2	F:calcium ion binding; F:protein binding	-2.46547	-3.23937						-4.3296				-2.05288				up	up	down	both	8	-0.441152	0.194615	-0.40861	0.166962	0.407	4.732	4.417	6.409	37.49	7.781	11.12	27.266	0.644	6.323	15.728	13.147	13.094	15.798	12.823	21.986	25.124	11.465	0.309	0.864	3.998	22.947
c38208_g1	GBXC01042202.1			-3.44148	-2.20444																		2	-0.788771	0.62216	-0.781329	0.610475	3.01	1.136	2.848	14.036	11.735	10.421	32.937	21.375	27.782	6.309	14.857	8.849	17.156	7.941	17.619	20.612	19.429	23.239	0.297	5.019	10.805	15.885
c38219_g2	GBXC01042245.1	ribosome-binding protein partial		-2.79148	-3.34554																		2	-0.377795	0.142729	-0.283879	0.080587	2.213	1.199	1.041	11.775	25.305	12.256	22.354	10.564	0.62	15.479	19.537	38.364	43.881	35.98	29.064	24.372	16.716	54.893	18.822	2.856	16.325	24.876
c38251_g1	GBXC01042330.1	PREDICTED: uncharacterized protein LOC101850683	F:lipid transporter activity; P:lipid transport										-2.20635						down	down	up	up	5	-0.102809	0.0105696	-0.0605356	0.00366456	0.488	0.273	0.615	0.844	0.461	1.772	0.959	0.558	0.274	1.437	0.717	0.775	1.183	1.362	0.459	2.477	1.135	1.387	0.052	5.882	2.133	1.089
c38326_g1	GBXC01042526.1	PREDICTED: uncharacterized protein LOC106013907	C:integral component of membrane	-2.90062															up		down	down	4	-0.487896	0.238042	-0.532718	0.283788	3.124	0.547	3.89	7.182	9.795	4.55	8.653	18.766	32.184	3.208	3.678	4.991	3.755	3.114	5.008	4.377	9.309	8.018	1.083	3.556	3.404	8.557
c38333_g1	GBXC01042534.1	PREDICTED: uncharacterized protein LOC106011749		-4.8398		-2.97222													up	up	down	up	6	-0.473111	0.223834	-0.456492	0.208385	0	0.126	0.552	0.926	1.431	0.49	3.4	5.425	12.442	2.64	3.217	2.055	2.316	1.27	3.027	0.88	3.893	1.553	0.297	0.747	0.513	1.098
c38339_g1	GBXC01042544.1			-4.61018	-2.47694	-2.08149	-3.5275											H	up		down	down	8	-0.583109	0.340016	-0.616119	0.379603	0	2.65	0.427	7.967	7.867	4.827	26.201	20.168	40.63	0.882	2.106	1.297	3.721	3.603	9.974	14.26	19.645	18.984	2.359	4.622	9.543	12.572
c38345_g1	GBXC01042554.1			-2.34901																			1	-0.494959	0.244984	-0.511912	0.262054	2.18	0.442	0.941	5.858	5.738	2.979	4.307	7.294	8.434	1.738	1.353	2.226	1.89	1.951	2.508	3.102	3.307	2.195	4.641	1.875	2.744	5.861
c38347_g3	GBXC01042562.1	histone h3	C:nucleosome; C:nucleus; F:DNA binding; F:protein heterodimerization activity; P:nucleosome assembly	2.40521																up		down	3	0.433636	0.18804	0.278622	0.07763	11.552	14.258	9.938	7.006	2.579	8.007	1.61	4.516	1.253	1.831	2.983	7.193	1.694	3.68	1.752	0.428	2.514	6.434	2.978	0.381	0.871	0.988
c38371_g1	GBXC01042655.1						-3.79558											H	up	up		down	5	-0.376693	0.141898	-0.376871	0.142032	2.375	0	0	0.855	0.899	0.729	6.621	12.783	1.67	0.528	0.351	0	1.66	0.207	1.675	1.72	6.687	5.808	1.47	0.607	11.196	5.88
c38371_g2	GBXC01042656.1			-3.25441		-2.73773	-2.75448		-2.53728						-2.50797	H		H	up	up		down	10	-0.417297	0.174137	-0.406553	0.165285	0.765	0.252	2.447	2.414	1.585	1.257	10.481	14.73	9.483	1.029	1.974	1.215	2.256	0.91	1.803	3.522	16.698	9.682	2.076	0.654	18.898	9.452
c38443_g1	GBXC01042862.1						-2.22372										H	H					3	-0.419867	0.176289	-0.463238	0.214589	7.875	16.34	7.83	12.185	40.565	3.168	16.718	23.451	45.222	2.306	3.795	1.786	5.423	1.538	5.731	5.562	18.05	11.513	1.495	2.498	19.436	10.246
c38443_g2	GBXC01042863.1		F:protein binding	-2.47599											-2.45834				up	up	down	up	6	-0.448644	0.201281	-0.489291	0.239406	1.367	0	8.934	28.108	4.152	8.787	12.96	15.197	29.643	3.368	3.883	1.272	3.814	4.537	7.398	1.193	7.723	12.582	0.67	2.459	4.307	9.655
c38495_g1	GBXC01043015.1														-2.53554								1	-0.285136	0.0813023	-0.232799	0.0541955	0.13	0	0	0.094	0.106	0	0.562	2.362	0.286	0.114	0.921	0.563	0.136	0.092	0	0.329	0.469	1.149	0.335	3.462	1.628	5.566
c38498_g1	GBXC01043026.1		F:protein binding	-3.73369	-2.74879														up	both	down	both	6	-0.38316	0.146811	-0.434665	0.188934	0.407	4.879	2.422	15.067	18.822	19.522	29.818	31.692	34.784	3.001	3.963	2.585	4.359	2.632	4.43	1.753	5.722	3.748	5.737	1.338	6.669	12.581
c38502_g1	GBXC01043036.1	PREDICTED: mucin-5AC-like	F:protein binding	-3.00743											-2.21382								2	-0.440494	0.194035	-0.431165	0.185903	1.009	1.682	1.28	4.569	4.306	4.161	16.603	16.157	2.099	2.319	9.396	3.221	8.139	5.302	4.923	9.932	11.634	16.029	3.661	9.205	11.375	12.627
c38532_g1	GBXC01043105.1			-4.12802	-2.38458														up	both	down	up	6	-0.393285	0.154673	-0.438264	0.192075	2.489	3.701	0.351	23.444	8.766	16.769	32.72	33.119	110.7	4.518	4.27	2.39	4.819	5.44	9.396	4.361	9.462	11.845	5.44	5.05	7.678	10.735
c38541_g1	GBXC01043121.1	PREDICTED: uncharacterized protein LOC101852715					-2.80114																1	-0.257589	0.0663522	-0.233941	0.0547286	2.066	3.596	1.669	1.066	2.91	0.666	2.94	0.921	2.934	0.327	0.292	0.245	1.328	0.681	2.738	1.152	3.163	2.432	1.083	0.692	1.718	1.745
c38544_g1	GBXC01043131.1		F:protein binding	-2.3181			-2.44154										H	H					4	-0.431157	0.185896	-0.414068	0.171453	0.602	1.703	14.317	13.614	16.148	1.408	19.184	24.346	21.699	9.056	3.02	1.362	6.13	3.206	9.532	7.652	23.34	18.343	2.772	1.595	43	16.015
c38561_g1	GBXC01043183.1	PREDICTED: plasminogen	F:protein binding				-4.03402	-2.70024								H		H	up		down		6	-0.488613	0.238742	-0.451986	0.204291	1.464	2.566	12.748	3.48	0.106	0.339	10.072	5.373	6.072	1.584	1.704	2.602	7.041	3.519	27.432	26.462	21.628	49.458	2.952	3.984	8.769	16.836
c38578_g1	GBXC01043217.1			-4.39465	-2.94845		-2.01737												up	up	down		6	-0.53435	0.28553	-0.517654	0.267966	1.66	0.799	1.33	15.911	9.571	8.158	19.057	32.211	36.371	1.116	3.086	5.668	5.526	4.093	6.046	9.685	17.942	13.359	4.564	2.334	13.5	13.753
c38600_g1	GBXC01043298.1	techylectin-like protein isoform x1		-2.75666	-3.31753														up	up	down		5	-0.322855	0.104235	-0.321239	0.103194	112.474	69.189	62.964	669.778	1280.75	890.082	986.075	841.627	132.672	342.298	287.996	595.019	382.361	483.596	432.274	613.256	444.479	545.772	695.672	291.059	1002.86	827.268
c38619_g1	GBXC01043361.1			-2.54964															up		down		3	-0.471126	0.22196	-0.445527	0.198494	5.873	4.122	10.816	18.301	20.218	18.566	29.09	41.127	58.857	13.367	11.348	17.934	21.804	11.024	30.195	14.457	25.674	17.764	17.571	9.43	12.034	24.027
c38642_g1	GBXC01043416.1				2.12642																		1	0.292575	0.0856004	0.266554	0.0710509	794.915	957.358	989.586	202.904	341.582	244.431	612.598	388.518	570.46	196.82	217.927	418.238	257.078	154.158	422.215	138.409	341.864	271.202	1249.62	553.065	442.098	930.481
c38649_g2	GBXC01043437.1	solute carrier family 22 member 16-like	C:integral component of membrane; P:transmembrane transport	-2.19031																			1	-0.617023	0.380717	-0.595292	0.354373	0	1.388	0.514	2.238	1.514	1.496	4.435	2.518	2.911	1.156	2.544	1.468	2.001	1.331	2.355	2.263	1.451	2.749	0.993	1.401	2.084	2.464
c38653_g1	GBXC01043448.1	fibrinogen c domain-containing protein 1-a-like		-2.05376	-3.02039														up	up	down		5	-0.11907	0.0141777	-0.0593237	0.0035193	4.718	5.51	9.009	44.581	53.425	73.537	37.346	37.182	10.092	35.182	43.746	55.621	35.307	44.449	37.253	71.8	40.868	37.597	71.136	30.579	72.516	44.702
c38663_g1	GBXC01043470.1			-2.45729															up		down		3	-0.57325	0.328616	-0.566966	0.321451	2.701	5.005	2.585	6.971	16.55	6.939	18.251	20.051	24.609	8.394	6.99	5.848	7.33	5.462	15.178	11.297	13.247	11.663	2.385	4.536	5.504	14.436
c38665_g1	GBXC01043481.1	PREDICTED: uncharacterized protein LOC106534400					2.12095																1	0.165503	0.0273911	0.11421	0.0130439	0.716	3.638	3.488	1.371	1.798	0.377	2.595	0.688	2.481	5.347	4.46	2.512	2.043	2.517	1.054	0.634	1.09	0.666	0.309	2.249	1.229	1.569
c38666_g1	GBXC01043483.1	odulin family member (cmd 1)	F:calcium ion binding				-2.94694						-2.85396						up			down	4	-0.427582	0.182827	-0.43093	0.185701	0.537	1.22	0	0.902	0.698	0.779	1.457	1.466	4.628	0.408	0.373	0.253	3.372	0.39	0.859	1.736	4.758	1.846	1.637	0.187	4.136	1.431
c38667_g1	GBXC01043485.1														-2.21575				up	both	down	both	5	-0.276509	0.0764574	-0.392253	0.153862	1.302	3.533	11.594	13.568	16.669	11.527	21.766	16.119	14.148	0.214	0.139	0.082	0.111	0.115	0.077	0.14	0.072	0.832	0	0	0.44	0.969
c38736_g1	GBXC01043671.1		F:protein binding				-4.03969		-2.10017							H				up		down	5	-0.40724	0.165845	-0.386917	0.149705	0.586	6.015	4.894	3.796	24.299	2.552	4.525	17.922	14.148	4.779	4.606	8.743	23.294	7.643	41.352	67.579	57.188	203.394	3.429	2.856	18.793	42.773
c38736_g2	GBXC01043672.1				-2.82117																		1	-0.330739	0.109388	-0.276853	0.0766477	0.146	0	0.941	3.011	4.271	1.37	0.562	0.402	3.734	1.718	1.272	1.199	1.779	3.389	1.743	0.971	1.532	2.86	0.606	3.618	1.612	3.997
c38736_g3	GBXC01043677.1						-3.71502									H							2	-0.42987	0.184788	-0.401866	0.161496	0	0.988	0.552	0.363	1.562	0.314	0.243	2.401	0.286	0.688	0.307	0.954	2.495	1.255	5.034	5.455	3.451	16.798	0.258	0.265	0.603	2.917
c38737_g2	GBXC01043679.1			-3.91474																	down	up	3	-0.589081	0.347016	-0.522636	0.273149	0	0.147	0.176	1.558	0.26	1.018	2.531	0.675	2.863	0.882	1.996	0.783	1.277	0.589	2.083	2.024	1.334	1.751	0.077	0.755	1.791	0.812
c38745_g1	GBXC01043706.1	PREDICTED: uncharacterized protein LOC101861709		-3.12335															up	down	down	up	5	-0.607555	0.369123	-0.636315	0.404897	11.21	7.003	8.583	48.049	21.992	22.388	111.272	112.479	29.094	20.699	26.564	22.461	34.779	23.296	29.906	43.19	58.566	70.233	19.711	9.874	47.942	44.869
c38783_g1	GBXC01043789.1						-2.13678																1	-0.478046	0.228528	-0.452338	0.20461	40.756	99.01	52.424	45.378	124.322	20.276	56.85	131.907	154.753	22.937	27.682	30.257	68.929	27.817	63.095	69.529	158.415	132.503	79.232	34.936	84.542	98.728
c38800_g1	GBXC01043830.1	fibrinogen c domain-containing protein 1-a-like		-3.58104			-2.15894								-2.38791								3	-0.440226	0.193799	-0.455194	0.207201	5.776	10.978	9.499	38.219	33.006	22.689	123.184	205.245	7.742	5.554	24.546	20.128	38.858	25.132	21.505	66.756	52.799	111.593	63.169	78.299	69.365	73.243
c38814_g1	GBXC01043866.1	PREDICTED: uncharacterized protein LOC106013150	F:protein binding			-2.60518	-5.4385		-2.78094									H	up		down	down	7	-0.479474	0.229896	-0.501714	0.251717	1.025	0.61	1.343	1.019	0.402	0.39	3.758	3.024	4.282	0	0.073	0.122	0.63	0.23	0.485	0.913	5.515	3.169	0.064	0.132	3.143	2.381
c38831_g1	GBXC01043897.1			2.25092																			1	0.138968	0.019312	0.0960091	0.00921774	4.783	0.883	11.305	15.864	2.52	0.993	1.291	1.272	1.086	1.918	6.076	2.781	3.44	5.746	3.231	2.979	2.478	0.713	0.799	3.587	4.543	2.483
c38894_g1	GBXC01044144.1			-3.47412	-2.62877														up	down	down	up	6	-0.60717	0.368655	-0.610281	0.372442	0.992	3.133	5.195	18.289	33.231	15.122	32.426	34.495	42.836	4.592	6.295	3.279	4.861	3.512	8.146	12.705	14.932	17.019	0.09	2.389	11.204	12.424
c38913_g1	GBXC01044187.1	c-type lectin domain family 4 member e-like	F:carbohydrate binding	-6.04217	-3.08383																		2	-0.258981	0.0670711	-0.273511	0.0748083	0	0.147	1.154	5.671	4.862	1.835	25.243	61.113	1.658	1.537	1.572	7.601	4.24	8.201	1.905	11.232	10.156	13.359	0.877	11.282	15.869	8.787
c38958_g1	GBXC01044299.1			-2.89327	-2.40458														up	down	down	up	6	-0.567775	0.322369	-0.585249	0.342516	1.79	0.946	1.255	7.873	18.644	8.674	6.339	6.061	17.452	2.76	3.268	1.166	2.98	2.18	3.231	6.196	4.317	11.315	0.206	0.879	4.397	3.858
c39002_g2	GBXC01044410.1						-2.98281	-2.49769															2	-0.379805	0.144252	-0.32557	0.105996	3.661	6.477	12.184	5.483	9.689	8.208	7.899	16.573	5.273	2.112	1.484	0.245	9.834	7.413	4.464	11.906	10.129	8.938	8.418	9.049	11.302	9.544
c39010_g1	GBXC01044431.1			-2.39064																			1	-0.476741	0.227282	-0.44343	0.19663	0.651	3.112	1.619	9.736	8.281	3.532	27.16	5.762	37.54	5.942	11.728	7.944	29.543	14.444	20.706	15.132	49.447	39.569	11.177	15.367	33.563	34.383
c39019_g1	GBXC01044459.1						-3.12898																1	-0.247058	0.0610379	-0.286699	0.0821961	7.566	20.862	4.091	7.827	45.498	2.992	7.349	19.7	9.746	1.698	1.777	4.053	8.139	2.089	10.944	20.99	30.766	14.429	6.175	3.61	16.382	25.799
c39019_g2	GBXC01044460.1						-3.0487													up	up	down	4	-0.322523	0.104021	-0.337484	0.113895	2.18	12.113	2.497	3.363	36.874	0.754	7.298	16.002	11.428	2.546	2.033	1.705	4.112	1.959	7.61	15.124	22.376	13.818	4.228	1.198	22.367	26.399
c39019_g3	GBXC01044462.1						-2.61729																1	-0.0899201	0.00808562	-0.070406	0.004957	6.117	3.512	1.305	3.538	1.881	0	0.588	6.865	6.406	0.909	0.724	0.383	4.138	1.002	1.913	2.814	4.578	5.752	10.571	0.833	0.953	5.732
c39022_g2	GBXC01044474.1		F:protein binding				-3.67902		-2.40026							H		H					4	-0.583463	0.340429	-0.518939	0.269297	0.651	0.61	1.343	0.551	2.887	0.39	1.649	1.817	8.016	0	0.607	0.856	1.533	0.734	1.318	3.785	7.903	7.805	0.387	0.646	4.12	3.886
c39043_g1	GBXC01044539.1	PREDICTED: uncharacterized protein LOC101855714		-4.2827	-3.34759														up		down		4	-0.565575	0.319875	-0.532973	0.28406	0.651	0.126	0.389	7.042	3.206	3.344	6.685	14.25	3.376	3.776	5.52	3.768	7.611	3.58	7.245	5.036	12.012	8.05	4.86	1.354	7.157	8.861
c39062_g1	GBXC01044587.1				2.66901		-2.93603									H			up	up	down	down	7	-0.386413	0.149315	-0.395474	0.1564	3.026	11.251	23.652	3.093	2.331	1.081	5.419	6.268	7.873	2.132	3.568	4.763	10.259	3.206	21.309	35.966	31.532	13.319	4.551	2.552	3.721	0.378
c39068_g2	GBXC01044618.1						-3.59269		-2.15681							H			up	up	down		6	-0.503794	0.253808	-0.495678	0.245697	1.383	2.797	4.743	2.132	11.688	1.383	3.4	2.102	8.815	2.78	1.945	1.647	6.454	2.594	7.874	32.271	15.13	29.697	0.967	2.373	6.196	12.747
c39068_g3	GBXC01044619.1						-3.36402		-3.54008						-2.64053				up	down		down	6	-0.404826	0.163884	-0.388223	0.150717	0.521	0.61	1.129	0.469	0.201	0	7.822	0.441	1.205	0.481	0.124	0.408	0.451	0.23	0.119	3.127	2.406	4.556	0.258	0.265	1.84	2.529
c39084_g1	GBXC01044652.1						-2.0184																1	-0.470227	0.221113	-0.451904	0.204217	1.497	2.229	1.794	3.07	6.246	1.433	5.598	14.042	3.209	0.949	1.696	5.546	5.815	2.563	2.985	6.599	12.553	14.508	4.718	1.727	6.359	5.317
c39126_g1	GBXC01044837.1	selenoprotein m-like		-3.63786	-3.00042														up	up	down		5	-0.564058	0.318162	-0.590887	0.349148	1.79	3.449	0.64	24.956	10.907	19.358	29.512	12.848	41.93	12.819	14.061	10.586	12.073	10.848	17.653	19.863	13.716	15.878	2.952	7.042	5.626	10.236
c39131_g1	GBXC01044860.1	PREDICTED: uncharacterized protein LOC101855161		-2.38848	-2.39947														up		down	up	5	-0.570275	0.325213	-0.552371	0.305114	0.179	0.883	0.627	4.312	2.91	3.092	1.662	3.621	4.414	0.755	1.301	1.949	3.022	0.727	2.551	2.337	2.776	2.678	0.915	0.864	0.985	1.421
c39150_g1	GBXC01044912.1	adam family mig-17-like	F:metalloendopeptidase activity; P:proteolysis				-2.41638									H	H	H					4	-0.385992	0.148989	-0.343456	0.117962	3.71	2.292	3.287	1.465	7.678	0.616	4.141	2.051	7.718	0.809	1.828	2.088	2.571	1.354	2.313	5.274	12.616	7.638	0.464	3.501	12.653	22.43
c39171_g1	GBXC01044966.1						-3.67044									H			up	up	down		5	-0.467572	0.218624	-0.447364	0.200134	82.049	191.501	354.058	66.549	53.626	50.055	186.182	147.441	144.148	71.853	25.401	102.924	201.184	81.508	614.101	405.006	547.265	1030.13	46.191	64.426	128.202	242.684
c39175_g2	GBXC01044987.1			2.11189																			1	0.156097	0.0243661	0.114845	0.0131895	58.539	39.999	45.423	26.807	26.795	29.767	25.14	4.776	5.416	7.512	27.668	27.77	17.3	43.853	28.342	21.064	35.352	48.483	17.017	16.822	23.882	28.383
c39192_g2	GBXC01045047.1			-3.88097																			1	-0.365306	0.133448	-0.36108	0.130379	0.13	0.252	2.083	1.453	4.566	0.842	2.083	11.395	24.585	3.041	3.159	4.975	7.186	4.376	7.007	2.32	10.949	3.803	2.707	1.004	2.622	10.827
c39226_g1	GBXC01045151.1	transmembrane emp24 domain-containing protein 7-like	C:integral component of membrane; P:transport	-2.30281															up		down		3	-0.600803	0.360964	-0.618897	0.383034	2.034	3.596	2.522	7.58	10.198	7.542	10.787	13.289	20.028	3.429	6.588	5.839	8.923	3.963	9.099	6.204	9.931	7.591	4.1	3.968	5.871	5.926
c39230_g1	GBXC01045163.1	sulfhydryl oxidase 1-like	F:thiol oxidase activity; P:oxidation-reduction process	-2.68192	-2.496																		2	-0.53478	0.28599	-0.45402	0.206134	0.586	0.82	0.301	3.374	5.643	2.602	4.652	3.634	4.151	2.266	3.393	3.743	5.159	2.486	4.158	5.209	3.379	3.605	1.844	3.027	3.444	3.194
c39238_g1	GBXC01045177.1	glycoprotein-n-acetylgalactosamine 3-beta-galactosyltransferase 1-like	C:membrane; F:transferase activity, transferring glycosyl groups	-2.5645															up		down	up	4	-0.539372	0.290922	-0.560007	0.313608	0	1.388	2.146	3.738	3.715	4.5	5.585	6.71	9.961	1.303	2.267	2.602	2.537	1.775	2.917	2.962	3.749	3.605	1.985	1.875	2.866	2.4
c39250_g1	GBXC01045197.1	proline-rich protein 36- partial	C:nucleus; F:RNA binding	-2.00333																			1	-0.49754	0.247546	-0.438445	0.192234	1.481	0.294	0.301	2.168	2.792	2.589	4	2.025	2.923	3.215	3.312	1.786	3.516	4.017	3.435	3.867	3.424	1.601	0.129	4.7	1.897	2.474
c39259_g1	GBXC01045232.1			3.35618			3.47995											A	down		up	up	6	0.487021	0.23719	0.362141	0.131146	1.692	4.837	4.291	1.547	0.615	2.527	0.166	0.74	0.31	5.119	0.673	1.052	0.111	1.018	0.238	0.222	0.153	0.214	0.09	0.28	0.456	0.6
c39293_g4	GBXC01045358.1	pathogenesis-related protein prb1-3-like		-2.53704															up		down	up	4	-0.520148	0.270554	-0.521782	0.272256	6.524	35.268	23.251	56.578	51.792	70.721	82.822	119.591	209.923	31.76	46.02	37.834	53.076	24.726	70.314	57.121	96.812	84.527	17.687	26.253	37.316	39.635
c39318_g1	GBXC01045423.1				-2.01624																		1	-0.00761248	5.79499e-05	0.0431563	0.00186247	3.303	8.16	9.674	21.71	18.786	45.366	30.624	23.801	7.122	17.998	24.063	32.443	31.689	21.896	34.217	25.047	22.241	14.706	71.755	32.353	28.873	27.313
c39333_g1	GBXC01045474.1	thrombospondin type 1 domain protein					-3.08448																1	-0.328517	0.107923	-0.275748	0.0760372	2.164	6.667	3.978	2.742	8.198	0.918	7.554	10.953	3.507	2.713	3.524	4.959	15.248	5.791	10.17	21.328	30.757	43.975	7.748	3.221	16.423	10.772
c39343_g1	GBXC01045505.1	prolow-density lipoprotein receptor-related protein 1-like					-3.77965									H			up	up	down		5	-0.465443	0.216637	-0.447219	0.200005	2.115	3.891	4.693	0.715	3.289	2.062	3.86	3.945	2.636	1.497	0.695	1.721	5.202	1.109	6.922	9.389	14.328	29.943	2.14	1.198	4.576	10.827
c39346_g1	GBXC01045511.1														-3.05497								1	-0.260841	0.0680383	-0.217843	0.0474557	3.791	0	4.442	0	1.42	0	0	5.139	4.354	2.593	1.748	0.873	5.951	0	1.811	1.695	40.237	6.767	0	0	13.028	0
c39346_g2	GBXC01045512.1								-3.5134								H						2	-0.498338	0.248341	-0.454192	0.20629	0	0	0	1.582	1.621	0	2.198	4.438	0	1.992	4.029	0.995	0.758	0	2.092	3.917	18.167	13.01	0	0	1.767	16.975
c39346_g3	GBXC01045513.1	HrUrabin-Long	C:extracellular region	-3.1499			-2.36835		-2.56803						-3.31436	H	H						6	-0.483178	0.233461	-0.437193	0.191138	0.179	0	0.376	0.398	3.691	0.83	0.435	2.803	3.161	1.25	2.632	2.61	2.597	0.964	2.015	3.464	15.13	13.295	0.645	0.187	6.424	11.75
c39351_g1	GBXC01045525.1	PREDICTED: uncharacterized protein LOC101856976		-2.31653															up	both	down	up	5	-0.432645	0.187182	-0.453574	0.205729	9.095	23.533	24.518	59.015	48.302	34.883	127.261	91.533	89.752	13.079	19.873	13.008	24.128	22.355	38.546	12.894	41.507	36.123	43.251	19.468	30.078	68.609
c39371_g1	GBXC01045596.1	PREDICTED: uncharacterized protein LOC106012666			-2.46686														down			up	3	-0.189118	0.0357657	-0.180431	0.0325555	0.195	0.358	0.502	1.465	5.525	3.08	1.508	0.973	0.704	1.497	0.936	2.112	1.473	1.408	0.961	1.975	1.379	1.878	0.877	2.179	2.337	3.378
c39384_g1	GBXC01045658.1	PREDICTED: ficolin-1-like					-2.45105																1	-0.185771	0.034511	-0.185995	0.0345941	4.23	2.587	1.87	1.746	2.402	0.566	1.176	1.038	4.736	0.602	0.68	0.555	1.379	0.78	1.114	1.489	3.821	3.486	1.985	1.12	4.535	3.212
c39445_g1	GBXC01045847.1			-3.35267	-2.54817														up		down		4	-0.31958	0.102132	-0.352582	0.124314	0.862	2.923	1.97	8.155	9.417	16.882	13.369	16.054	16.235	3.148	2.735	2.781	3.806	1.844	5.842	3.793	4.217	4.231	3.197	2.793	4.21	2.668
c39471_g1	GBXC01045923.1	hypothetical protein BRAFLDRAFT_219194	F:transmembrane signaling receptor activity; P:neuropeptide signaling pathway; C:integral component of membrane; F:G-protein coupled receptor activity; C:membrane; P:cell surface receptor signaling pathway; P:G-protein coupled receptor signaling pathway; C:plasma membrane	-4.23925	-2.52755														up			down	4	-0.335925	0.112846	-0.333343	0.111117	3.254	2.082	1.882	34.61	13.829	8.498	92.382	77.543	2.529	4.912	9.688	4.314	15.444	15.829	5.332	31.169	25.232	24.642	13.575	14.006	42.837	25.513
c39510_g1	GBXC01046022.1	von willebrand factor a domain-containing protein 2-like		-3.46911		-3.40016	-2.22429								-2.71528				up		down	up	7	-0.519281	0.269652	-0.494332	0.244364	0	7.739	2.861	4.394	5.702	2.652	36.439	53.066	40.904	0.715	8.672	8.816	15.827	10.244	34.864	20.678	35.235	31.773	8.496	2.428	25.054	8.058
c39544_g2	GBXC01046151.1			-3.22962			-3.70124		-2.40501							H	H	H		up	up	down	9	-0.383128	0.146787	-0.319	0.101761	0	0.21	0.113	0.082	1.822	0	1.227	0.454	1.992	0.1	0.358	0.269	0.783	0.122	0.995	2.37	5.434	2.369	0	0.226	8.9	5.363
c39622_g1	GBXC01046386.1	PREDICTED: uncharacterized protein LOC101854311, partial	F:calcium ion binding; F:carbohydrate binding; P:homophilic cell adhesion via plasma membrane adhesion molecules; C:membrane		-2.10955															up	down		3	-0.254958	0.0650037	-0.198502	0.039403	2.457	2.229	1.242	13.509	7.666	9.604	5.036	17.377	2.911	12.418	8.855	10.48	15.231	15.148	12.797	18.654	13.31	11.568	16.179	5.486	17.009	10.393
c39624_g1	GBXC01046391.1	PREDICTED: ficolin-1-like		-2.56145	-3.32917														up	up	down		5	-0.269912	0.0728527	-0.261426	0.0683434	186.746	57.391	84.735	931.077	1749.03	1134.88	1168.4	821.252	131.491	478.346	397.533	721.88	478.244	601.169	513.617	823.827	511.119	673.053	1012.78	473.311	1447.96	1133.55
c39629_g1	GBXC01046399.1	PREDICTED: uncharacterized protein LOC101859013			-2.6306																		1	0.0884423	0.00782205	0.121984	0.01488	60.963	22.334	17.291	211.106	249.792	262.846	173.056	113.401	72.48	158.718	102.811	166.09	133.022	147.785	100.875	154.454	163.515	120.309	518.94	318.993	471.28	290.377
c39685_g1	GBXC01046545.1	pathogenesis-related protein prb1-3-like					-2.49132																1	-0.364813	0.133088	-0.264468	0.0699432	6.947	23.638	12.121	6.257	32.568	10.685	31.672	42.58	39.735	10.386	8.964	11.222	24.733	6.113	24.685	53.048	48.987	71.437	34.55	36.368	60.123	93.725
c39688_g1	GBXC01046550.1	protein disulfide-isomerase like 2-1-like isoform x1	C:endoplasmic reticulum; P:cell redox homeostasis	-2.89217															up	up	down	up	5	-0.520699	0.271127	-0.578275	0.334402	1.741	16.404	6.625	28.682	26.783	28.019	49.22	56.389	99.82	13.287	21.774	14.737	22.579	10.573	32.04	26.454	25.151	30.822	2.888	12.325	12.849	14.593
c39696_g1	GBXC01046574.1	glycoprotein-n-acetylgalactosamine 3-beta-galactosyltransferase 1-like	F:glycoprotein-N-acetylgalactosamine 3-beta-galactosyltransferase activity; P:O-glycan processing	-3.70924	-3.54248																		2	-0.402808	0.162254	-0.422769	0.178733	0.195	0.084	0.376	3.972	3.868	2.363	2.595	3.128	5.284	0.588	3.568	3.955	3.482	0.696	4.745	3.497	3.469	3.898	2.591	0.848	1.539	2.197
c39700_g1	GBXC01046588.1			-2.20527															up	up	down	up	5	-0.44209	0.195444	-0.362515	0.131417	5.483	18.822	9.837	69.548	25.281	46.661	40.733	75.882	61.732	26.653	29.686	34.311	39.215	17.191	52.219	50.686	41.408	34.839	35.156	21.755	37.886	30.672
c39722_g1	GBXC01046659.1	hypothetical protein GUITHDRAFT_110080		-2.63902	-2.09069																		2	-0.448468	0.201124	-0.394482	0.155616	0.309	0.294	0.991	1.582	1.727	2.803	1.649	3.517	3.495	0.969	1.031	1.933	2.605	1.247	2.143	0.889	1.406	1.252	0.645	0.763	1.71	1.495
c39725_g1	GBXC01046666.1			-2.77588															up	up	down	up	5	-0.428487	0.183601	-0.473668	0.224362	12.512	43.259	23.063	84.85	95.386	148.217	175.791	207.685	211.665	29.287	42.745	53.183	54.634	23.235	107.473	53.081	60.765	73.236	71.085	36.78	49.473	49.188
c39733_g1	GBXC01046746.1	cartilage matrix													-2.28758								1	-0.400817	0.160654	-0.35586	0.126637	5.255	14.995	12.121	26.666	43.854	23.557	36.72	53.196	15.77	11.188	6.237	9.436	16.245	8.056	11.505	15.65	21.258	52.912	13.82	12.768	33.758	27.876
c39744_g1	GBXC01046772.1	polypeptide n-acetylgalactosaminyltransferase 5-like	C:membrane; F:transferase activity	-2.43227															up		down		3	-0.54492	0.296938	-0.56315	0.317138	0.13	0.757	1.255	2.8	2.07	2.376	2.288	3.958	6.263	1.363	1.967	1.59	2.486	1.094	2.993	1.967	1.847	3.146	1.689	1.012	1.295	2.428
c39754_g1	GBXC01046805.1	glipr1-like protein 1	C:extracellular region				-3.63914																1	-0.177573	0.0315321	-0.116801	0.0136426	0.976	6.498	7.805	1.886	10.091	3.218	2.173	5.165	5.129	1.163	0.855	1.199	5.27	0.796	7.151	6.969	12.274	21.266	1.766	2.599	33.734	23.297
c39755_g1	GBXC01046806.1	e3 ubiquitin-protein ligase bre1a-like		-2.77593	-2.26042														up	up	down		5	-0.536389	0.287713	-0.576748	0.332638	0.374	0.4	0.125	2.074	1.514	1.496	2.786	2.297	1.837	0.702	1.572	1.077	1.796	0.65	1.964	0.88	1.55	1.482	0.438	0.677	0.847	0.738
c39763_g1	GBXC01046822.1	PREDICTED: uncharacterized protein LOC101859099			-2.03964														down			up	3	-0.0545153	0.00297192	-0.0216465	0.000468572	5.808	1.115	5.483	9.561	10.895	29.088	12.014	12.082	8.768	8.648	8.606	17.168	11.255	12.577	8.877	13.338	9.579	9.508	12.067	18.448	8.59	8.547
c39767_g1	GBXC01046833.1	glipr1-like protein 1	C:extracellular region				-3.1851									H							2	-0.438554	0.19233	-0.40873	0.16706	6.085	21.934	20.49	9.455	65.704	3.444	10.762	36.766	33.258	7.018	16.656	20.52	65.31	23.938	37.423	86.677	131.623	192.84	23.476	13.305	64.023	131.283
c39775_g1	GBXC01046864.1	complement c1q-like protein 4	F:protein binding	-4.32828		-3.61785																	2	-0.275092	0.0756755	-0.32832	0.107794	0.358	1.052	2.296	3.304	1.987	1.094	34.177	31.783	1.694	1.678	2.23	4.689	2.716	3.06	0.927	7.397	9.408	7.139	2.153	8.979	9.885	2.483
c39858_g1	GBXC01047094.1	PREDICTED: uncharacterized protein LOC101855551		-4.21367	-2.34897														up		down		4	-0.584518	0.341661	-0.591594	0.349984	3.091	2.187	2.422	22.847	7.973	13.815	76.137	61.736	17.989	9.878	13.381	16.507	23.532	13.404	21.437	25.796	43.454	38.817	15.689	4.809	35.509	30.22
c39877_g1	GBXC01047144.1	PREDICTED: hemicentin-1-like	F:protein binding	-2.38817											-2.179				up	down	down	both	6	-0.405269	0.164243	-0.444337	0.197436	0.797	4.122	8.482	26.256	17.946	12.332	19.53	22.127	43.147	2.914	2.479	1.313	2.707	1.408	4.864	1.942	4.389	3.653	1.16	0.552	2.785	8.972
c39886_g1	GBXC01047198.1	PREDICTED: uncharacterized protein LOC105324920	C:viral capsid	-3.30106															up	down	down		4	-0.566505	0.320927	-0.552046	0.304755	0	0.673	0.652	3.035	0.899	1.27	3.783	4.464	6.179	1.109	1.601	1.109	1.132	0.956	2.381	1.522	2.55	3.122	1.225	0.903	2.524	1.892
c39923_g1	GBXC01047312.1			-5.56129	-2.60347		-2.83298		-2.34598														4	-0.31403	0.0986147	-0.362751	0.131589	0.293	0.063	0.151	1.441	2.91	0.591	14.417	15.275	0.119	0.488	0.453	0.457	1.056	0.077	0.791	6.007	2.956	1.933	0.258	3.081	3.949	5.649
c39933_g2	GBXC01047340.1	hypothetical protein BRAFLDRAFT_67080	F:carbohydrate binding; F:calcium ion binding	-3.7628	-3.8461															up	down	down	5	-0.322084	0.103738	-0.301256	0.0907553	52.584	13.712	37.743	332.159	787.552	422.49	651.107	695.224	46.367	181.722	175.365	221.572	312.129	442.819	325.532	586.029	288.731	406.645	545.213	309.741	993.621	794.509
c39933_g4	GBXC01047342.1	hypothetical protein BRAFLDRAFT_67080	F:carbohydrate binding; F:calcium ion binding; P:proteolysis; P:cell adhesion; F:zinc ion binding; F:metalloendopeptidase activity	-2.63849	-2.83689															up	down	down	5	-0.173811	0.0302104	-0.13551	0.0183629	64.038	4.606	16.576	128.154	307.641	273.28	238.994	257.896	50.065	165.816	91.083	119.064	153.676	166.781	155.44	262.895	161.488	216.079	430.697	283.504	397.25	285.872
c39939_g1	GBXC01047359.1	cd109 antigen-like	C:extracellular space	-2.8277	-2.27373														up		down	up	5	-0.551028	0.303632	-0.532267	0.283309	1.399	1.22	0.527	5.928	4.401	3.105	4.742	7.475	7.694	3.515	4.592	3.026	4.265	2.693	4.889	3.324	3.767	3.13	0.709	1.852	5.333	4.338
c39941_g1	GBXC01047363.1	zinc carboxypeptidase a 1-like											-2.14229						up	up	down	up	5	-0.432459	0.187021	-0.505257	0.255285	6.654	3.133	5.019	4.851	17.26	7.291	7.336	11.901	15.841	1.363	1.294	1.028	2.443	0.681	2.168	2.888	4.398	4.849	1.263	2.179	1.604	2.446
c39956_g1	GBXC01047407.1	trypsin alpha-3-like		-2.0573	-2.56613														up	up	down		5	-0.304171	0.0925199	-0.335605	0.112631	6.036	32.387	28.119	92.794	135.904	220.195	168.902	64.474	70.225	52.812	47.461	100.861	81.104	54.938	102.431	41.923	66.515	79.345	9.514	49.689	34.613	55.677
c39979_g1	GBXC01047480.1			-2.29545															up		down		3	-0.471267	0.222092	-0.492292	0.242351	2.196	1.767	4.003	10.662	6.495	7.014	10.851	9.72	10.915	4.979	4.255	4.159	6.368	4.904	5.153	4.846	8.696	6.806	1.715	2.754	2.231	7.606
c40017_g1	GBXC01047580.1						-5.01022		-3.81728							H		M	up	up		down	7	-0.467817	0.218853	-0.457342	0.209162	0.13	0.358	4.931	2.753	0.095	0.075	4.307	1.285	3.268	0.568	0.3	0.245	0.937	0.819	0.714	9.52	12.436	14.127	0	0.062	3.745	2.695
c40031_g1	GBXC01047614.1			-2.63584															up	both	down	up	5	-0.360946	0.130282	-0.452088	0.204384	27.285	32.912	95.011	167.732	102.141	113.762	419.054	397.797	431.454	23.338	10.887	12.282	14.618	10.435	22.517	12.565	25.494	14.69	8.934	6.941	21.602	26.316
c40041_g1	GBXC01047668.1	voltage-dependent calcium channel gamma-2 subunit-like					-2.00127												up		down		3	-0.259919	0.0675581	-0.282783	0.0799661	10.022	9.863	8.457	4.698	13.794	3.671	8.819	10.253	10.736	1.564	2.003	2.936	4.598	2.242	5.519	5.151	11.111	10.15	3.403	2.529	5.561	7.846
c40043_g1	GBXC01047671.1						-2.39687																1	-0.301989	0.0911974	-0.346052	0.119752	17.62	26.267	7.905	19.051	61.93	11.351	33.486	22.607	27.866	2.974	6.8	5.065	16.483	4.942	13.495	13.067	45.274	21.845	18.461	5.633	20.372	17.418
c40052_g1	GBXC01047703.1						-2.03718											H					2	-0.36219	0.131182	-0.287793	0.0828249	12.349	18.275	11.393	6.936	14.09	2.803	13.395	11.875	21.078	8.635	10.902	11.622	13.895	10.137	13.282	26.298	42.67	31.805	9.823	19.359	27.529	40.844
c40071_g1	GBXC01047776.1	neurogenic locus notch protein partial	C:extracellular region; F:protein binding; F:chitin binding; P:chitin metabolic process	-3.50494	-2.39745														up	both	down	up	6	-0.544489	0.296468	-0.551623	0.304288	0.635	1.682	2.008	11.763	9.062	6.235	21.383	14.847	20.017	4.197	4.592	3.98	3.993	2.395	6.522	4.155	7.597	8.169	2.101	3.167	6.473	13.255
c40091_g1	GBXC01047850.1	PREDICTED: uncharacterized protein LOC101862168		-3.11233	-4.21807															up	down		4	0.0177186	0.000313949	0.0380525	0.001448	5.027	15.667	7.943	78.898	186.631	178.135	66.768	94.115	40.26	194.494	137.973	350.081	68.682	110.007	117.669	340.422	180.944	158.896	455.745	56.909	224.184	247.013
c40091_g5	GBXC01047858.1			-2.76298	-4.02541															up	down	down	5	0.0356316	0.00126961	0.0399706	0.00159765	0	0	4.015	19.601	36.212	14.833	15.734	7.423	4.962	23.385	23.303	52.612	14.082	39.201	19.702	58.972	34.532	26.171	72.348	11.345	261.696	148.414
c40109_g1	GBXC01047893.1	low quality protein: aggrecan core partial											-2.32177										1	-0.690731	0.477109	-0.679026	0.461076	0.537	0.315	0.791	1.711	1.999	0.993	3.029	1.454	1.861	0.956	1.711	0.824	2.043	2.073	2.517	2.411	2.208	2.242	0	1.089	2.044	1.671
c40140_g1	GBXC01047999.1	PREDICTED: endoglucanase	F:carbohydrate binding										-2.79545					M					2	-0.474318	0.224977	-0.464422	0.215688	0.569	0.967	0.364	0.41	2.129	0.075	1.368	0.234	0.453	0.662	0.475	0.106	0.238	0.329	0.799	0.617	1.126	1.482	0.18	0.405	0.928	1.514
c40151_g1	GBXC01048024.1	pathogenesis-related protein prb1-3-like		-2.76961															up		down	up	4	-0.391483	0.153259	-0.432373	0.186946	0.748	3.849	4.718	8.647	7.027	14.934	15.35	22.75	46.737	5.661	9.33	9.077	7.45	5.019	18.418	10.499	12.003	9.5	2.527	3.011	4.625	5.511
c40155_g1	GBXC01048038.1						-2.9504									H							2	-0.346137	0.119811	-0.264292	0.0698503	6.101	20.273	25.033	8.658	86.052	6.826	21.063	37	53.811	10.186	15.238	26.751	51.339	22.569	51.989	75.791	137.814	198.632	26.583	9.617	82.344	129.76
c40155_g2	GBXC01048039.1		F:protein binding				-2.86281									H							2	-0.286874	0.0822968	-0.185906	0.0345611	0.195	1.136	1.744	2.343	5.205	0.365	0.78	3.128	5.273	2.125	2.413	2.308	12.907	3.091	9.277	12.005	27.035	13.826	3.223	2.856	14.754	13.329
c40176_g1	GBXC01048116.1			-3.19308	-2.18071														up	both	down	both	6	-0.363789	0.132343	-0.453312	0.205492	19.638	61.724	114.623	505.128	192.499	296.673	597.516	689.553	930.723	27.623	43.278	33.365	48.223	54.778	69.651	23.031	66.659	87.078	23.63	23.965	65.929	85.288
c40224_g1	GBXC01048282.1			-4.45323		-2.5522																	2	-0.359615	0.129323	-0.332708	0.110694	0.423	1.199	2.008	5.507	4.744	4.55	26.636	21.829	37.969	35.629	12.306	24.793	22.715	18.629	22.185	8.738	39.2	20.514	7.799	7.516	8.631	10.421
c40231_g1	GBXC01048303.1	organic cation transporter isoform x1	F:transmembrane transporter activity; C:integral component of membrane; P:transmembrane transport		-2.16638														down			up	3	-0.202511	0.0410105	-0.201393	0.0405592	0.569	0.484	1.493	4.347	6.305	3.796	3.298	2.66	2.35	7.111	6.317	4.673	4.053	2.157	2.806	6.64	3.722	4.659	2.836	3.859	4.21	3.692
c40237_g1	GBXC01048325.1	neprilysin-like isoform x4					-3.26453	-2.7208											up		down	down	5	-0.45443	0.206507	-0.439345	0.193024	2.343	4.416	9.248	4.03	3.821	0.955	4.703	5.425	5.356	0.982	1.492	2.471	8.378	3.879	20.255	9.051	10.598	28.865	1.444	2.163	1.808	7.753
c40241_g1	GBXC01048335.1						-2.13264																1	-0.434523	0.18881	-0.462534	0.213938	37.177	84.562	47.242	73.333	153.614	21.646	89.071	136.644	199.939	12.398	23.39	17.241	57.886	21.689	65.858	50.16	119.223	73.537	62.086	17.834	158.866	50.702
c40241_g2	GBXC01048338.1		F:protein binding				-2.6953									H	H	H					4	-0.411258	0.169133	-0.431617	0.186293	3.01	3.491	2.61	11.013	26.476	0.365	6.186	8.345	16.509	0.722	2.164	0.563	3.014	2.379	4.371	4.032	13.905	7.052	2.424	1.237	20.03	7.55
c40260_g1	GBXC01048406.1	thymidine phosphorylase-like isoform x2	F:phosphorylase activity; F:pyrimidine-nucleoside phosphorylase activity; P:pyrimidine nucleobase metabolic process; P:pyrimidine nucleoside metabolic process	-2.49095															up	up	down		4	-0.609817	0.371876	-0.631121	0.398314	0.748	0.988	1.857	5.612	5.134	2.426	7.566	6.45	7.575	1.17	2.398	2.43	3.252	3.129	4.133	3.917	3.668	3.027	0.322	1.284	2.874	2.003
c40304_g2	GBXC01048546.1	ame: full=plasminogen contains: ame: full=plasmin heavy chain a contains: ame: full=activation peptide contains: ame: full=plasmin heavy chain short form contains: ame: full=plasmin light chain b flags: precursor	F:hydrolase activity				-2.97094		-2.17131							H		H	down		up		6	-0.254469	0.0647547	-0.235229	0.0553329	1.237	0.442	0.615	2.367	1.159	0.277	0.409	0.558	1.431	1.29	1.514	0.718	2.443	1.668	2.228	6.492	8.146	17.122	0.116	0.545	7.157	26.316
c40310_g1	GBXC01048563.1	glycoprotein-n-acetylgalactosamine 3-beta-galactosyltransferase 1-like	C:membrane; F:transferase activity, transferring glycosyl groups	-2.79523															up		down		3	-0.70306	0.494294	-0.660508	0.436271	0.342	0.315	0.238	1.23	0.804	0.603	1.917	1.441	2.636	1.33	1.163	0.938	1.592	1.04	2.092	2.024	2.37	2.226	0.064	0.358	1.523	1.32
c40319_g1	GBXC01048592.1	cornifelin homolog					-2.08965																1	-0.239311	0.0572699	-0.225869	0.0510169	77.494	70.619	61.634	30.416	79.545	22.048	52.581	63.721	94.214	7.519	16.934	20.944	47.457	15.576	37.27	31.704	101.452	64.172	31.468	24.222	42.78	44.269
c40330_g1	GBXC01048633.1	PREDICTED: uncharacterized protein LOC101854311, partial	F:metal ion binding; P:proteolysis; F:metallopeptidase activity; F:carbohydrate binding; F:hydrolase activity; F:zinc ion binding; F:peptidase activity; F:metalloendopeptidase activity		-2.0636														up	up	down	down	5	-0.357938	0.12812	-0.335407	0.112498	2.896	2.629	1.706	8.764	10.765	14.783	13.241	12.614	1.646	14.216	9.769	14.378	7.441	17.535	10.952	13.272	11.255	10.578	2.978	9.936	17.075	13.329
c40339_g1	GBXC01048677.1						-2.29547									H							2	-0.356598	0.127162	-0.322141	0.103775	7.582	25.026	28.421	14.962	18.869	5.078	17.689	57.816	42.192	17.811	54.224	60.05	101.614	62.015	66.241	131.299	139.77	236.371	52.224	17.398	94.28	143.735
c40388_g1	GBXC01048882.1			-2.22713															up	up	down	up	5	-0.502867	0.252875	-0.476944	0.227475	3.742	8.055	17.303	21.675	9.015	24.65	36.145	36.74	70.845	23.325	22.681	16.116	32.745	22.615	43.911	23.08	42.751	86.967	29.212	14.434	35.403	28.734
c40394_g2	GBXC01048913.1	fibrinogen c domain-containing protein 1-b-like		-2.23367	-2.08073														up	up	down	down	6	-0.456476	0.208371	-0.40486	0.163911	45.946	34.721	40.855	73.309	218.194	280.859	376.442	191.164	40.844	144.221	207.749	254.709	208.957	215.27	176.801	303.551	280.999	260.181	262.152	90.025	154.86	243.33
c40413_g4	GBXC01048996.1	low-density lipoprotein receptor	C:integral component of membrane; C:membrane; C:Golgi apparatus; P:transport				-2.55102																1	-0.473624	0.22432	-0.462694	0.214086	0.26	3.722	1.38	2.074	4.637	0.955	4.128	2.284	8.469	1.163	2.544	1.607	4.027	2.219	2.568	5.217	15.311	12.178	1.972	1.323	10.048	6.434
c40441_g1	GBXC01049076.1		F:calcium ion binding				-3.81173									H			up	up	down	down	6	-0.422963	0.178898	-0.4204	0.176736	2.864	7.255	12.836	3.269	1.845	3.067	3.885	5.619	4.664	1.063	1.828	2.373	2.844	2.532	18.07	18.826	14.401	42.715	3.004	1.937	4.82	7.68
c40450_g1	GBXC01049112.1	PREDICTED: uncharacterized protein LOC106013959					-2.74016																1	-0.433576	0.187988	-0.418338	0.175006	4.36	1.682	3.852	1.699	2.685	0.616	3.937	5.568	5.917	0.394	0.885	0.799	1.609	1.117	2.083	1.868	5.975	6.664	0.451	0.903	4.275	6.12
c40453_g1	GBXC01049126.1	acidic mammalian chitinase-like	F:chitinase activity; P:carbohydrate metabolic process; P:chitin catabolic process		-2.02107														down	down	up	up	5	-0.334069	0.111602	-0.323591	0.104711	3.547	3.133	10.001	10.299	34.473	30.119	19.172	19.129	18.728	11.549	5.323	9.012	8.505	7.895	5.442	11.042	9.039	6.038	2.952	24.284	18.1	25.753
c40457_g1	GBXC01049131.1	cartilage matrix													-2.25926				up			down	3	-0.390391	0.152405	-0.355593	0.126446	0.439	0.568	1.983	1.5	3.478	1.798	3.451	3.257	0.668	1.611	1.294	0.946	1.09	4.154	0.723	2.485	2.956	4.976	1.972	0.482	2.964	3.489
c4047_g1	GBXC01003371.1	atp-dependent rna helicase dbp2-like	F:nucleic acid binding; F:ATP binding; F:ATP-dependent helicase activity; P:ATP catabolic process	2.33879																			1	0.292605	0.0856179	0.250559	0.0627801	3.823	8.433	5.91	2.765	2.922	6.034	0.792	1.843	1.229	13.474	5.542	7.935	4.972	2.685	2.313	6.328	3.208	3.217	0	5.05	5.806	2.714
c40476_g1	GBXC01049187.1	cationic trypsin-like	F:serine-type endopeptidase activity; P:proteolysis		-2.56816														up	up	down		4	-0.270101	0.0729546	-0.217387	0.047257	57.644	44.479	26.413	224.743	281.118	379.512	287.562	201.78	40.308	171.249	121.85	279.657	157.704	197.574	208.272	277.467	179.808	271.471	327.95	117.686	401.899	379.302
c40480_g2	GBXC01049206.1	PREDICTED: uncharacterized protein LOC101863352	F:protein binding	-2.06982	-2.04976																		2	-0.198132	0.0392561	-0.261951	0.0686185	5.125	1.073	1.606	6.514	14.137	13.224	5.496	15.509	13.05	3.816	3.217	7.944	7.611	5.248	8.027	9.792	6.795	7.29	9.656	4.132	8.501	5.686
c40495_g1	GBXC01049257.1	cd209 antigen-like protein e	F:carbohydrate binding				-2.69223																1	-0.45086	0.203275	-0.414376	0.171707	5.646	18.696	21.946	20.375	43.215	12.432	31.122	36.922	26.923	12.084	13.154	27.485	42.433	18.438	42.636	77.618	88.674	196.968	26.402	16.986	70.171	39.69
c40499_g8	GBXC01049286.1						-3.03018												up	up		down	4	-0.458989	0.210671	-0.442092	0.195445	0.83	13.67	9.11	5.975	35.112	1.018	10.11	17.299	19.981	7.439	4.226	14.615	24.597	17.474	31.828	50.752	47.635	119.715	3.79	2.568	13.109	11.972
c40530_g1	GBXC01049417.1	PREDICTED: uncharacterized protein LOC101854317					-2.21209												up		down	down	4	-0.562792	0.316735	-0.558218	0.311607	2.896	10.641	9.059	19.73	28.203	11.313	24.271	36.714	15.006	3.596	6.091	8.996	24.443	6.786	11.547	16.687	21.853	47.081	9.695	10.473	19.631	30.7
c40551_g1	GBXC01049491.1	monocarboxylate transporter 9-like	C:integral component of membrane; P:transmembrane transport		-2.14608														down			up	3	-0.419555	0.176026	-0.447246	0.200029	1.237	1.157	2.045	3.597	10.245	8.435	7.886	5.412	4.843	4.104	3.144	6.704	5.474	7.084	4.167	7.94	4.407	7.266	0.864	6.092	3.591	5.012
c40578_g1	GBXC01049619.1	low quality protein: fibrocystin-l-like		-2.1226													H	H	up			down	5	-0.305221	0.0931601	-0.269038	0.0723812	0.228	0.063	0.075	0.351	0.438	0.189	0.345	0.662	0.823	0.254	0.702	0.269	0.494	0.681	0.85	0.56	1.199	2.718	0	0.171	3.094	1.421
c40590_g1	GBXC01049653.1	PREDICTED: uncharacterized protein LOC101862165		-2.06657	-2.81854														down	up		down	5	0.0197459	0.000389901	0.0555962	0.00309094	5.727	2.797	2.045	28.717	29.481	28.535	22.073	18.948	11.821	25.618	15.055	29.14	22.111	21.391	15.969	29.926	31.315	19.349	56.633	33.31	47.161	31.863
c40609_g1	GBXC01049709.1	PREDICTED: uncharacterized protein LOC101852774	C:membrane; F:calcium ion binding	-3.33445																			1	-0.380737	0.144961	-0.266995	0.0712865	0	0.61	0	2.484	1.597	0.44	2.684	3.27	2.648	1.15	1.024	1.232	3.116	1.331	1.48	1.489	1.577	2.694	1.109	4.03	3.64	5.132
c40641_g1	GBXC01049865.1	pathogenesis-related protein pr-1 type-like					-2.65712									H							2	-0.278186	0.0773877	-0.178399	0.0318262	1.692	5.636	3.576	0.808	11.061	3.457	10.532	15.171	10.7	2.132	2.493	2.259	8.676	1.293	7.908	12.466	12.986	19.087	13.575	12.449	15.56	35.324
c40649_g1	GBXC01049904.1	PREDICTED: uncharacterized protein LOC101851405	F:protein binding	-2.55807															up		down	up	4	-0.488323	0.238459	-0.458935	0.210622	1.838	3.575	2.372	7.358	4.566	7.266	7.106	9.266	20.04	4.839	4.775	1.631	6.556	3.779	6.292	7.973	8.939	5.372	5.775	3.758	5.04	2.492
c40655_g1	GBXC01049917.1	hypothetical protein NAEGRDRAFT_78011	F:serine-type endopeptidase inhibitor activity	-2.31828		-2.30963																	2	-0.37676	0.141948	-0.394792	0.15586	0.423	0.4	1.769	1.019	0.982	0.779	3.758	3.037	6.907	2.627	1.404	0.938	1.081	0.704	2.236	0.798	2.199	1.656	1.212	0.288	0.546	0.748
c40666_g1	GBXC01049964.1	PREDICTED: putative uncharacterized protein DDB_G0286901			-2.76596														down	down	up	up	5	-0.204016	0.0416226	-0.134525	0.018097	0	0.189	0.878	1.605	4.212	2.489	1.687	0.623	1.658	2.426	1.572	3.637	1.882	3.091	1.599	3.546	1.739	2.306	0	5.882	4.967	5.474
c40667_g1	GBXC01049967.1			-3.18537	-2.09412														up		down	up	5	-0.65749	0.432292	-0.618629	0.382702	3.905	16.046	11.807	74.809	39.11	40.803	91.628	94.518	131.909	32.822	45.267	37.508	53.604	30.059	65.016	69.677	67.578	72.531	10.752	32.376	50.157	35.869
c40678_g1	GBXC01049992.1			-2.44668															up		down		3	-0.564436	0.318588	-0.52295	0.273477	4.8	9.4	13.74	30.357	41.441	33.676	42.817	42.853	74.293	13.975	15.033	14.126	26.504	15.446	30.11	25.993	37.605	39.253	31.559	12.34	25.567	25.356
c40698_g3	GBXC01050057.1					-2.46174																	1	-0.231757	0.0537113	-0.258621	0.066885	15.001	21.219	6.249	16.274	6.708	2.778	15.619	69.003	57.079	4.912	5.747	10.398	8.803	5.638	21.777	4.007	12.923	3.938	22.547	26.19	23.54	29.288
c40710_g1	GBXC01050122.1			-2.09794															up		down		3	-0.32891	0.108182	-0.365216	0.133383	1.529	11.461	9.285	21.57	24.015	14.217	23.274	43.086	48.837	3.93	5.352	8.881	5.585	5.876	11.752	7.307	13.86	7.377	28.452	3.595	9.974	13.218
c40738_g1	GBXC01050222.1	PREDICTED: uncharacterized protein LOC106153735 isoform X2		-5.18157		-4.18178									-2.67872								3	-0.452786	0.205015	-0.420085	0.176472	0.277	0.526	0.778	0.914	1.313	0.918	12.027	45.955	2.66	0.521	9.703	6.386	14.831	5.531	6.777	29.54	17.645	15.926	1.792	13.329	15.715	15.285
c40758_g1	GBXC01050296.1			-3.38728			-2.96036								-3.45128			H					4	-0.457053	0.208897	-0.430105	0.18499	0.325	7.003	8.445	25.682	2.733	0.201	58.959	77.88	4.044	1.878	12.167	8.678	28.76	14.23	11.037	48.876	50.762	95.12	2.836	24.206	32.732	51.69
c40760_g1	GBXC01050318.1	apolipoprotein d-like		-2.78433																			1	-0.397975	0.158384	-0.351112	0.12328	0.114	0.757	1.092	1.5	3.573	1.068	4.013	3.569	7.133	1.845	1.389	2.137	2.026	2.096	3.231	2.057	4.163	2.757	4.267	1.688	4.503	2.225
c40767_g1	GBXC01050337.1	PREDICTED: caveolin-1-like		-2.40249			-3.50078									H	H	H					5	-0.572594	0.327864	-0.50685	0.256897	5.06	10.389	8.482	10.463	21.448	6.449	33.985	42.554	61.553	5.48	5.645	6.353	16.245	8.186	26.088	44.104	83.916	71.184	7.812	8.357	69.438	57.034
c40769_g1	GBXC01050363.1			-2.61223															up	up	down	up	5	-0.461212	0.212717	-0.506469	0.256511	111.758	608.635	291.094	1286.64	987.835	1423.42	1941.92	2320.27	2488.7	316.921	496.454	443.691	580.888	317.09	703.598	630.964	616.447	625.156	241.589	400.031	511.153	468.983
c40773_g1	GBXC01050372.1	ectonucleoside triphosphate diphosphohydrolase 3-like	F:hydrolase activity		-2.47297																		1	-0.322227	0.10383	-0.318769	0.101614	63.973	111.797	121.888	347.554	688.83	824.666	580.287	593.166	56.877	330.361	408.742	476.526	395.097	342.872	669.355	466.011	293.138	392.731	437.091	350.692	441.243	696.28
c40802_g1	GBXC01050471.1												-2.51874			H	H	H			up	down	6	-0.434346	0.188657	-0.393093	0.154522	0.846	0.4	0.138	0.609	2.106	0.013	1.061	0.039	2.481	0.368	0.921	1.435	2.426	0.857	1.19	2.699	6.236	5.253	0	0.871	7.67	3.618
c40815_g1	GBXC01050507.1						-3.12562									H							2	-0.410882	0.168824	-0.371388	0.137929	13.032	37.791	35.134	30.287	103.135	14.041	21.843	44.086	62.006	26.453	31.009	35.673	135.644	38.023	125.364	182.043	250.45	404.521	102.991	30.758	121.566	185.714
c40869_g1	GBXC01050711.1			-2.63134	-3.45966														up	up	down	up	6	-0.350946	0.123163	-0.311603	0.0970965	50.681	16.782	22.109	126.22	603.499	419.95	280.251	275.792	55.052	92.138	108.916	182.556	95.509	111.498	170.78	183.747	202.265	157.937	250.549	53.377	160.787	231.46
c40874_g1	GBXC01050745.1			-2.1062																			1	-0.263401	0.06938	-0.258485	0.0668146	15.521	16.046	40.253	41.218	37.975	10.283	34.113	61.022	55.457	33.704	41.275	26.008	33.741	36.478	25.867	26.586	29.675	35.909	47.132	23.28	44.702	49.401
c40895_g1	GBXC01050797.1			-2.84996		-2.25201																	2	-0.442691	0.195975	-0.445121	0.198132	0.146	0.82	2.71	2.8	1.786	1.32	5.342	11.187	11.058	1.858	3.21	2.463	3.593	5.103	5.986	1.835	5.749	4.453	4.937	1.681	3.404	3.803
c40898_g2	GBXC01050809.1			-3.08701																			1	-0.158184	0.0250223	-0.1913	0.0365957	7.224	6.12	4.73	4.558	13.877	6.901	7.822	98.865	14.374	17.932	33.758	15.585	16.134	15.791	14.184	25.302	9.66	11.6	5.44	11.36	15.943	15.922
c40901_g2	GBXC01050826.1						-2.37319																1	-0.239977	0.0575889	-0.144061	0.0207535	3.4	23.407	22.686	13.427	50.065	20.402	33.512	76.517	44.184	10.961	8.584	14.109	22.375	11.024	17.389	43.552	59.99	72.444	100.658	52.778	83.06	125.985
c40962_g1	GBXC01051051.1			-2.13628															up	up	down	down	5	-0.362229	0.13121	-0.42138	0.177561	0.7	1.325	1.845	3.398	4.2	4.626	4.141	4.841	9.507	1.043	1.733	1.68	1.447	0.88	3.129	2.732	2.785	1.711	0.838	0.475	1.824	1.421
c40969_g1	GBXC01051069.1			-2.21377																			1	-0.56027	0.313902	-0.525297	0.275937	5.19	17.077	22.887	34.505	36.803	43.519	55.419	55.377	113.682	23.111	26.534	35.412	34.149	25.201	80.424	37.998	63.703	51.661	28.671	17.912	30.42	40.041
c40979_g1	GBXC01051095.1	PREDICTED: uncharacterized protein LOC106011439			-2.25661															up	down		3	-0.168852	0.028511	-0.151425	0.0229295	4.751	11.146	11.067	42.624	39.311	62.801	31.569	42.944	10.33	25.671	34.139	36.529	33.707	29.095	43.528	37.431	20.871	36.02	64.613	29.91	36.95	35.5
c40994_g1	GBXC01051177.1				-2.09798															up	down	down	4	-0.434771	0.189026	-0.392454	0.15402	2.066	4.963	3.325	20.094	16.538	13.89	21.945	21.868	0.286	19.602	12.737	21.727	24.137	43.202	30.739	37.365	26.701	44.213	14.336	3.431	24.671	29.639
c40996_g1	GBXC01051182.1	sortilin-related receptor-like	F:calcium ion binding; F:protein binding				-3.37141									H							2	-0.367724	0.135221	-0.301827	0.0910993	1.106	2.965	1.594	0.914	6.211	2.011	2.773	6.865	3.77	1.878	0.695	1.941	6.803	1.186	11.701	14.424	9.976	26.599	0.657	1.541	12.743	15.636
c40996_g2	GBXC01051184.1	a disintegrin and metalloproteinase with thrombospondin motifs 3	F:calcium ion binding; F:protein binding				-2.82754								-4.37801	H	H	H					5	-0.439902	0.193514	-0.417953	0.174684	0.423	0.4	1.092	1.945	1.278	0.126	1.342	2.855	4.819	1.898	0.6	0.677	2.58	0.581	5.638	5.603	6.578	10.277	0	0.724	0.936	4.929
c40999_g3	GBXC01051200.1	c1q-related factor-like	F:protein binding	-2.11763			-2.03696		-2.08928							H							4	-0.456185	0.208105	-0.442585	0.195881	0.83	4.984	6.688	3.738	15.616	9.968	28.655	10.94	19.086	5.373	7.326	8.164	8.488	3.443	5.561	9.356	20.348	31.131	2.05	6.941	14.664	29.814
c41018_g1	GBXC01051277.1	outer dense fiber protein 3-like					-2.9862											H					2	-0.536724	0.288073	-0.504037	0.254053	6.199	5.594	6.788	7.979	16.184	3.256	16.526	16.832	16.82	1.49	4.036	2.797	8.224	2.739	8.376	12.589	33.875	27.954	0.18	3.867	20.014	28.651
c41021_g2	GBXC01051286.1	isoform e	F:protein binding						-2.87235														1	-0.19428	0.0377448	-0.224608	0.0504489	1.269	0	3.601	0.609	6.447	10.572	0.613	6.8	5.654	2.065	0	1.974	0.587	0	0.595	2.798	2.082	4.12	0.425	2.793	0.66	0.323
c41023_g1	GBXC01051291.1						-3.09448									H							2	-0.386299	0.149227	-0.324955	0.105596	7.598	7.592	16.914	2.496	49.982	3.608	17.293	22.594	21.102	5.708	10.346	21.506	45.882	13.541	34.83	68.69	107.986	152.462	16.953	5.104	44.384	53.434
c41023_g2	GBXC01051292.1						-3.84611	-2.24952								H							3	-0.378297	0.143109	-0.335809	0.112768	1.952	5.447	6.6	2.086	3.348	3.381	7.247	11.005	10.151	1.631	4.146	2.659	21.132	7.329	12.075	26.248	43.22	56.335	14.168	2.723	33.319	24.423
c41037_g1	GBXC01051356.1						-2.3619											M					2	-0.347651	0.120861	-0.327448	0.107222	0.651	2.313	1.87	2.027	1.621	1.446	5.534	5.269	6	1.49	4.095	2.284	5.389	2.027	6.326	5.842	19.961	16.021	0.413	3.198	19.558	13.642
c41039_g1	GBXC01051369.1	oxidoreductase htatip2-like isoform x2					-2.22173												down	up		up	4	-0.42944	0.184419	-0.403021	0.162426	0.26	4.816	1.87	3.035	2.662	2.426	1.828	1.544	4.903	0.568	0.753	1.329	2.009	0.727	1.369	4.048	4.317	4.001	1.16	0.903	3.102	2.215
c41065_g1	GBXC01051470.1	atp-sensitive inward rectifier potassium channel 12-like		-2.31806	-2.16879														up	down	down		5	-0.531378	0.282362	-0.512285	0.262436	0.065	1.178	0.477	1.441	3.691	1.446	1.547	1.804	3.471	0.735	0.702	1.117	1.481	0.405	1.624	1.341	1.829	1.704	1.044	0.49	1.099	1.745
c41071_g3	GBXC01051502.1			-9.31407																			1	-0.225338	0.0507772	-0.250481	0.0627408	0	0	0	15.653	6.187	5.116	186.259	128.922	2.684	7.305	5.389	15.928	13.443	11.897	2.73	39.43	24.872	27.027	2.759	55.968	87.115	26.103
c41071_g4	GBXC01051503.1			-8.39909		-4.91299	-2.91517		-2.48017														4	-0.24664	0.0608314	-0.281981	0.079513	0	0	0.276	2.296	2.07	0.163	71.165	53.599	1.467	0.936	1.557	2.275	2.452	2.647	0.952	15.971	11.129	9.112	0	11.632	32.765	9.249
c41075_g1	GBXC01051521.1	cub domain-containing protein 2	F:serine-type endopeptidase activity; P:proteolysis	-4.49608	-2.27305																down	up	4	-0.316278	0.100032	-0.341735	0.116783	0.179	0.547	0.238	3.245	1.384	0.842	2.889	5.97	15.388	1.457	2.142	1.811	3.048	1.132	2.815	0.518	2.839	2.615	1.869	2.116	0.912	0.868
c41109_g1	GBXC01051629.1			-2.00716															up		down	up	4	-0.528537	0.279351	-0.530962	0.281921	1.546	17.602	10.013	10.053	20.087	17.46	41.692	32.899	53.716	19.516	29.225	12.348	21.711	11.713	32.721	14.663	31.901	55.606	13.214	9.275	12.621	32.925
c41121_g1	GBXC01051671.1	plasminogen precursor					-2.92545												up	up		down	4	-0.341683	0.116747	-0.285849	0.0817099	1.383	0.568	1.87	0.434	10.245	0.855	2.365	4.257	6.513	0.441	1.221	3.091	6.513	3.16	5.544	10.631	8.921	17.059	0.593	0.7	7.515	11.381
c41145_g1	GBXC01051745.1	PREDICTED: uncharacterized protein LOC101857196 isoform X2		-2.52358																			1	-0.385679	0.148749	-0.333121	0.110969	30.229	31.882	45.184	81.628	71.111	47.617	97.494	242.193	461.55	111.098	86.827	63.1	108.144	68.449	136.589	62.255	165.11	139.071	236.781	100.443	105.655	123.705
c41148_g1	GBXC01051752.1	polypeptide n-acetylgalactosaminyltransferase 5-like	P:protein glycosylation; F:transferase activity; C:integral component of membrane; C:membrane; C:Golgi apparatus; F:transferase activity, transferring glycosyl groups	-2.70114																	down	up	3	-0.661643	0.437771	-0.577052	0.332989	0	0.652	0.326	1.64	0.686	1.094	1.981	2.089	3.137	1.317	2.172	0.783	2.111	1.216	2.423	2.32	2.956	2.353	0.322	1.564	1.808	1.477
c41166_g2	GBXC01051801.1			-2.68149																			1	-0.31733	0.100699	-0.268845	0.0722774	0.098	0.315	0.514	0.715	0.248	0.503	4.141	0.662	2.29	0.581	0.673	0.661	0.86	3.672	1.378	1.119	0.514	0.832	0.077	1.906	1.018	2.788
c41176_g1	GBXC01051838.1	suppressor of tumorigenicity 14	F:protein binding				-2.81059									H							2	-0.318501	0.101443	-0.321685	0.103482	4.767	0.505	2.208	0.691	2.863	0.968	1.559	1.635	1.348	0.889	0.468	1.052	2.665	0.941	6.114	5.891	4.803	5.887	0.748	1.012	1.922	3.351
c41190_g1	GBXC01051876.1	cysteine-rich venom protein mr30-like	C:extracellular region; F:serine-type endopeptidase activity; P:proteolysis		-3.06135																		1	0.0529173	0.00280024	0.0937953	0.00879756	9.42	5.384	3.099	50.275	82.077	43.129	28.579	17.066	3.913	44.278	39.228	37.891	39.828	39.982	27.44	52.061	39.507	30.949	92.111	85.582	130.237	83.156
c41199_g1	GBXC01051897.1						-2.65409									H				up		down	4	-0.482335	0.232647	-0.420555	0.176866	6.052	25.047	29.587	19.519	30.959	10.911	24.616	22.997	23.345	9.303	22.286	19.41	42.485	17.451	42.729	75.371	90.738	89.891	18.641	8.38	46.81	39.183
c41199_g2	GBXC01051900.1						-3.4251									H							2	-0.287736	0.0827919	-0.298231	0.0889415	0	0	0.803	1.523	0	0.113	0.179	0.13	2.028	0	0.11	0.726	0.536	0	0.536	0.214	4.1	4.873	0.193	0.195	0.375	0
c41207_g1	GBXC01051930.1			-2.71765	-2.15614																		2	-0.582935	0.339814	-0.54951	0.301962	2.05	1.409	0.163	3.058	3.833	3.293	6.148	4.387	5.726	1.845	3.744	2.373	7.484	3.688	5	5.472	3.208	5.055	0	1.183	5.203	2.769
c41217_g1	GBXC01051962.1	PREDICTED: uncharacterized protein LOC101857196 isoform X1		-2.94017		-2.48751																	2	-0.324117	0.105052	-0.293535	0.086163	9.014	4.269	7.554	12.044	12.54	6.901	19.708	39.141	106.656	26.339	10.99	8.621	18.177	4.889	15.952	10.417	24.439	21.472	36.29	35.154	22.758	22.374
c41267_g2	GBXC01052184.1														-2.09606								1	-0.243942	0.0595078	-0.188233	0.0354315	2.359	1.094	2.786	1.136	0.935	0.729	2.697	0.753	2.29	2.165	2.194	0.424	1.754	2.938	2.585	3.028	2.442	1.521	0.322	3.96	2.378	1.615
c41274_g1	GBXC01052207.1											-6.64935											1	-0.219598	0.0482233	-0.137795	0.0189874	0	0	0	0	0	2.879	0	0	0	0	1.521	2.251	1.711	1.675	2.134	0	0	1.894	0	0	0	0
c41279_g1	GBXC01052223.1	angiopoietin-related protein 7-like isoform x2		-3.49164	-3.02509															down	down	up	5	-0.191211	0.0365616	-0.0480474	0.00230855	0.456	0.442	0.866	3.82	2.839	9.667	5.675	6.839	9.149	5.099	6.566	7.617	13.895	3.902	15.255	10.705	11.814	16.409	37.605	7.617	13.679	17.482
c41296_g1	GBXC01052304.1			-2.13086			-4.29277										H	H			up	down	6	-0.46557	0.216755	-0.393036	0.154477	1.188	1.094	0.665	0.949	2.472	0.289	5.01	2.894	6.31	0.14	0.373	1.248	5.806	0.566	5.391	9.586	13.689	11.624	1.405	1.961	18.817	8.455
c41319_g4	GBXC01052407.1	subtilisin inhibitor	F:serine-type endopeptidase inhibitor activity; P:response to wounding	-3.05736																			1	-0.148052	0.0219194	-0.154881	0.0239881	5.353	11.398	1.644	17.2	12.694	9.302	84.01	86.497	3.531	2.272	5.923	16.833	7.773	7.169	7.457	22.62	13.977	11.719	11.525	28.548	46.721	25.79
c41330_g1	GBXC01052452.1			-2.63557															up	up	down	up	5	-0.57856	0.334732	-0.568336	0.323006	18.613	82.943	42.775	197.351	123.553	174.678	274.474	338.229	378.86	85.481	114.868	106.765	136.597	75.916	173.195	156.239	153.359	163.016	67.243	91.278	111.99	109.241
c41341_g1	GBXC01052481.1				2.22097		-3.22828									H			up	up	down	down	7	-0.469331	0.220272	-0.464155	0.21544	10.136	25.741	71.058	10.416	3.076	6.901	42.344	24.217	10.879	8.201	6.449	14.044	23.728	12.447	77.27	82.291	78.716	111.736	12.067	6.824	15.161	43.318
c41388_g1	GBXC01052674.1		F:serine-type endopeptidase inhibitor activity	-3.58533	-2.0812														up	up	down	up	6	-0.691144	0.477681	-0.668578	0.446997	0.553	1.009	1.832	6.538	4.495	4.89	9.918	14.899	18.537	4.057	6.522	3.491	6.879	3.313	7.636	9.282	6.353	9.484	0.812	3.26	4.096	6.452
c41395_g1	GBXC01052716.1				-2.00645																		1	0.0328091	0.00107644	0.111036	0.012329	2.18	0.336	0.251	4.148	4.235	2.841	2.109	4.348	1.73	4.511	3.488	4.583	4.461	3.963	3.129	4.797	0.829	1.149	11.925	4.871	5.073	5.427
c41416_g2	GBXC01052826.1	pancreatic lipase-related protein 2-like	F:carboxylic ester hydrolase activity				-3.18925									H		H					3	-0.456636	0.208516	-0.440405	0.193956	0.732	1.409	0.389	4.276	0.852	1.131	7.311	4.983	0.441	2.647	0.877	1.272	0.519	1.308	6.003	8.714	4.992	29.744	1.109	2.832	1.702	6.747
c41440_g1	GBXC01052875.1	ame: full=coadhesin		-3.5708	-2.04258														up	both	down	up	6	-0.424464	0.18017	-0.478253	0.228726	0.228	2.166	6.399	18.395	10.115	10.308	24.795	28.824	41.691	3.93	3.1	2.536	4.555	3.007	8.563	4.032	6.074	5.388	2.797	1.992	3.404	11.51
c41486_g2	GBXC01053022.1			-3.26825			-2.42271												up		down	up	5	-0.535996	0.287291	-0.536904	0.288266	0.602	0.736	5.396	8.436	15.213	3.809	50.485	19.713	7.05	2.586	2.859	3.238	5.355	2.93	7.534	9.775	23.097	13.034	0.657	2.723	5.301	16.845
c41489_g1	GBXC01053031.1			-2.78122															up		down		3	-0.426927	0.182267	-0.386309	0.149235	5.19	12.429	19.901	36.332	25.186	38.453	43.571	100.41	124.465	44.812	40.288	25.951	51.663	33.593	64.795	26.01	63.775	48.816	60.32	19.623	24.956	39.1
c41512_g1	GBXC01053123.1	flocculation protein flo10-like	C:viral capsid				-2.07144																1	-0.442695	0.195979	-0.46621	0.217352	6.947	7.382	3.614	8.096	5.371	3.444	6.748	16.028	9.483	1.764	1.864	1.223	3.635	1.622	7.849	3.917	4.929	10.364	4.821	5.307	4.405	7.273
c41514_g1	GBXC01053128.1			-2.56156		-2.07945									-2.2185					up		down	5	-0.503628	0.253641	-0.451517	0.203868	2.196	0.925	5.396	2.988	6.956	2.841	16.091	22.62	13.599	3.903	5.535	4.95	8.361	6.901	15.944	8.401	16.122	20.712	9.063	1.113	6.53	10.144
c41541_g1	GBXC01053225.1	PREDICTED: uncharacterized protein LOC101856976		-2.93084	-2.06162														up	up	down	up	6	-0.525735	0.276398	-0.514212	0.264414	1.708	2.418	3.451	18.278	8.719	8.787	11.068	16.054	35.285	8.147	9.739	6.28	10.157	10.994	21.632	12.392	15.59	18.216	5.827	4.326	9.926	13.347
c41541_g2	GBXC01053226.1	titin-like isoform x1	F:protein binding	-3.34563	-2.33163						-2.74911								up	down	down	up	7	-0.555392	0.30846	-0.564728	0.318918	0.895	0.862	1.594	9.971	5.773	3.495	7.349	10.11	19.647	2.673	2.749	0.995	4.41	2.9	5.901	5.834	5.11	6.473	0.606	1.066	2.451	9.11
c41548_g1	GBXC01053242.1	four-domain proteases inhibitor-like	F:protein binding				-2.57322																1	-0.411998	0.169743	-0.379143	0.14375	3.433	1.64	5.91	3.14	0.544	0.616	3.617	4.503	3.603	2.627	5.645	2.944	7.118	4.873	12.508	13.437	10.859	31.551	4.344	2.233	2.524	6.147
c41551_g1	GBXC01053247.1		C:extracellular region; F:chitin binding; P:chitin metabolic process	-5.95561	-3.66434	-2.23673													up	up	down	up	7	-0.45333	0.205508	-0.473311	0.224023	0.748	0.358	0.803	8.647	7.181	12.156	69.555	53.689	9.221	4.511	7.217	8.988	12.439	4.881	16.666	9.989	18.149	25.371	11.783	7.439	18.85	16.919
c41578_g1	GBXC01053333.1	zinc protease	F:metalloendopeptidase activity; P:proteolysis	-3.33358		-2.10118													up	up	down	up	6	-0.499102	0.249103	-0.46982	0.220731	2.945	1.346	0.954	8.33	3.147	2.3	12.065	14.938	31.397	9.116	7.794	6.011	8.625	4.95	14.03	5.406	13.355	7.369	2.669	2.661	5.83	4.975
c41578_g2	GBXC01053334.1	PREDICTED: uncharacterized protein LOC106011757	P:proteolysis; F:metalloendopeptidase activity	-3.30949																			1	-0.53486	0.286075	-0.5044	0.254419	0.293	0	0.414	0.516	0.745	0.691	2.39	2.79	2.481	1.744	1.44	1.199	1.856	1.507	2.602	1.794	2.947	2.583	0.812	0.148	1.4	0.831
c41591_g1	GBXC01053400.1				-5.21608															up	down	down	4	-0.119698	0.0143275	-0.106841	0.0114151	0	0.526	0	1.547	22.927	4.928	3.119	2.167	1.503	3.362	7.509	4.518	4.308	6.205	3.274	12.4	5.074	3.779	7.709	3.299	16.847	7.357
c41591_g2	GBXC01053401.1						-2.36021									H							2	-0.500871	0.250872	-0.470085	0.22098	9.599	12.534	18.508	12.853	9.476	6.034	14.928	15.833	14.47	11.663	7.838	13.277	20.11	11.782	35.85	42.417	50.177	114.865	15.38	13.274	16.863	20.593
c416_g1	GBXC01000352.1			-4.17871																			1	0.00748811	5.60718e-05	0.00821249	6.74449e-05	1.318	0	0	1.441	4.85	2.64	12.909	13.627	1.3	3.696	1.177	3.907	1.507	0.352	3.104	1.711	4.019	1.299	0.67	10.8	13.313	0.249
c41608_g1	GBXC01053466.1	PREDICTED: uncharacterized protein LOC590372	F:protein binding		-2.16498																		1	-0.212014	0.04495	-0.235304	0.0553679	1.35	1.283	6.776	6.233	10.765	28.17	6.109	4.906	7.742	4.912	3.012	3.972	3.55	2.639	2.9	5.126	4.208	4.176	1.302	5.182	3.135	3.978
c41611_g1	GBXC01053480.1			-4.22705	-2.77121														up	up	down	up	6	-0.391763	0.153478	-0.416819	0.173738	0.716	1.661	1.857	6.374	25.577	2.087	57.988	18.649	12.084	3.629	2.713	2.903	7.961	2.173	5.986	5.579	16.906	12.036	1.882	2.692	5.105	14.999
c41621_g1	GBXC01053524.1	astacin-like metalloendopeptidase isoform x2	P:proteolysis; F:serine-type endopeptidase activity; F:catalytic activity	-4.62353		-2.26927																	2	-0.512842	0.263007	-0.474533	0.225182	0	0.231	1.154	2.191	0.982	0.541	4.576	4.257	8.815	3.656	3.349	1.623	2.793	2.571	5.068	1.539	4.398	2.432	0.193	0.514	2.003	2.963
c41630_g1	GBXC01053559.1			-3.65055		-2.03168																	2	-0.563396	0.317415	-0.503512	0.253524	1.513	1.094	1.832	6.409	3.88	2.577	15.887	15.314	18.001	7.579	6.354	7.438	10.966	4.774	13.019	6.344	14.716	13.224	7.039	2.42	9.429	5.464
c41645_g1	GBXC01053623.1	transforming growth factor-beta-induced protein ig-h3-like			-2.07176																		1	-0.286587	0.0821321	-0.292913	0.085798	30.083	58.885	73.668	107.826	295.172	367.959	205.929	198.756	67.302	108.178	93.941	187.71	130.272	100.29	217.192	177.18	123.882	132.257	192.021	143.627	153.883	254.609
c41658_g3	GBXC01053682.1			-2.43178	-2.31621																		2	-0.338769	0.114765	-0.275239	0.0757567	0.179	0.252	0.866	0.937	1.999	4.299	1.572	3.478	2.457	2.78	2.895	3.988	3.525	5.715	2.968	5.941	3.325	3.288	0.657	4.513	1.954	1.948
c41663_g1	GBXC01053690.1	receptor-type tyrosine-protein phosphatase kappa-like isoform x3	F:carbohydrate binding				-3.50716									H			up	up	down		5	-0.514288	0.264492	-0.487098	0.237265	6.362	11.882	31.457	10.885	5.241	7.982	13.382	13.121	15.722	5.367	5.294	11.035	18.288	11.116	47.551	68.007	63.883	122.369	3.739	11.072	10.007	13.153
c41666_g1	GBXC01053704.1				-2.03456															up		down	3	0.108364	0.0117427	0.136444	0.0186171	101.085	20.252	30.416	191.305	384.726	267.283	233.14	229.695	40.236	84.752	90.154	167.892	201.703	163.575	121.393	171.61	131.001	118.867	1544.3	324.844	498.28	341.679
c41672_g1	GBXC01053733.1			-2.42853															up		down	up	4	-0.464471	0.215733	-0.487649	0.237801	37.47	20.862	24.355	42.519	65.207	34.367	189.339	234.237	57.306	26.787	44.141	41.92	50.939	30.893	56.93	43.47	85.538	96.404	42.762	36.671	114.376	73.335
c41672_g2	GBXC01053734.1	transcription termination factor rho		-2.46026															up	down	down		4	-0.466302	0.217437	-0.503579	0.253592	27.561	20.021	17.705	23.55	53.519	11.917	160.646	197.873	29.679	23.345	26.805	23.431	32.651	15.806	22.432	40.055	85.853	95.627	6.523	12.893	88.703	61.548
c41716_g1	GBXC01053960.1	choline transporter-like protein 2					-3.01146									H		H					3	-0.512852	0.263017	-0.471625	0.22243	0.439	0.315	0.176	0.34	0.426	0.541	0.856	0.908	0.632	0.114	0.212	0.636	0.502	0.298	0.553	1.053	2.776	1.997	0	0.444	1.816	1.385
c41724_g1	GBXC01053991.1	PREDICTED: uncharacterized protein LOC101859832		-2.91479															down	down	down	up	5	-0.287203	0.0824854	-0.163477	0.0267247	3.156	25.236	22.649	54.177	83.485	58.452	39.839	122.991	278.92	79.152	149.394	154.427	173.548	33.8	229.53	62.601	203.977	251.869	151.554	226.003	366.7	445.732
c41724_g2	GBXC01053992.1			-3.09762																down	down	up	4	-0.394344	0.155507	-0.267835	0.0717358	1.106	5.068	9.524	8.565	20.265	27.429	30.138	46.435	62.674	45.654	37.1	56.739	66.4	22.401	71.904	51.304	105.985	169.291	64.832	24.269	89.941	98.395
c41724_g3	GBXC01053993.1			-4.01601	-2.62102															down	down	up	5	-0.44124	0.194692	-0.33843	0.114535	0.358	9.022	7.754	28.811	55.708	27.114	53.246	56.622	166.944	50.994	99.901	119.358	125.768	36.003	140.67	70.64	185.251	240.641	34.82	69.055	209.699	338.448
c41743_g1	GBXC01054061.1	PREDICTED: uncharacterized protein LOC106155521		-2.20056		-2.02707																	2	-0.592003	0.350468	-0.577846	0.333906	0.911	6.94	3.149	5.05	4.07	5.041	13.944	16.91	25.48	6.857	4.394	3.743	6.062	5.179	9.124	6.574	13.04	11.465	2.63	2.599	7.662	11.704
c41752_g1	GBXC01054085.1			-2.62103															up		down		3	-0.533586	0.284714	-0.498309	0.248312	0.114	3.176	1.104	10.51	3.454	6.009	17.945	9.681	23.5	5.099	8.708	5.048	9.953	5.332	14.098	9.117	8.453	12.456	2.204	5.742	9.73	9.258
c41754_g2	GBXC01054094.1			-3.0026			-3.94865		-2.04873						-2.67613								4	-0.265269	0.0703675	-0.224983	0.0506176	0	0.715	0.979	0.223	1.999	0	4.103	9.617	0.763	0.134	0.738	0.212	2.018	1.63	0.638	6.723	4.308	8.557	0	3.649	2.907	8.326
c41764_g1	GBXC01054150.1	prostaglandin-e 9-reductase-like	P:oxidation-reduction process; F:oxidoreductase activity	-2.05024															up		down		3	-0.550298	0.302828	-0.527707	0.278474	0.537	2.145	3.287	8.986	5.726	5.569	8.09	5.451	11.297	2.312	4.299	3.564	5.781	3.596	5.791	4.846	8.642	4.73	4.602	3.431	2.964	4.707
c41770_g1	GBXC01054178.1	cilia- and flagella-associated protein 52-like	F:protein binding				-2.01765											H					2	-0.543378	0.295259	-0.498195	0.248198	1.806	1.703	2.334	3.421	4.921	1.559	5.253	5.152	4.903	1.17	1.945	1.672	2.886	1.063	3.248	4.814	8.128	6.79	1.315	2.778	6.921	6.074
c41772_g1	GBXC01054181.1	mucin-like protein			-2.36746														down	down	up	up	5	-0.228898	0.0523945	-0.159069	0.0253028	0.293	0.336	0.427	0.797	0.994	2.275	1.828	0.558	1.181	1.624	1.265	1.672	1.754	1.844	0.451	2.106	1.144	1.339	0.477	3.058	2.5	2.234
c41786_g1	GBXC01054245.1			-2.01354	-3.42639															up	down		4	-0.156591	0.0245207	-0.151599	0.0229821	25.462	31.924	58.635	242.541	531.182	635.67	251.366	213.382	36.049	253.328	291.205	262.873	252.532	232.675	310.439	257.867	150.674	195.486	364.756	314.278	315.574	432.727
c41844_g1	GBXC01054440.1	prolyl 4-hydroxylase subunit alpha-2-like	C:endoplasmic reticulum; F:procollagen-proline 4-dioxygenase activity; F:iron ion binding; F:protein binding; F:oxidoreductase activity, acting on single donors with incorporation of molecular oxygen, incorporation of two atoms of oxygen; F:L-ascorbic acid binding; P:oxidation-reduction process	-2.71652															up	up	down	up	5	-0.495202	0.245225	-0.560477	0.314135	1.448	5.636	3.338	15.419	12.291	10.886	14.328	23.425	37.779	3.916	7.319	4.836	11.247	4.353	12.968	12.12	10.949	11.33	2.978	4.147	5.74	5.141
c41846_g1	GBXC01054442.1						-3.18345																1	-0.574554	0.330112	-0.500709	0.250709	1.936	3.091	2.911	2.273	4.59	0.515	7.822	5.373	17.905	1.29	2.625	1.607	5.721	2.884	5.638	12.318	20.15	20.339	2.385	2.684	8.875	8.907
c41848_g1	GBXC01054446.1	probable phospholipid-transporting atpase iib isoform x2	C:integral component of membrane; F:magnesium ion binding; F:phospholipid-translocating ATPase activity; F:ATP binding; P:phospholipid transport										-2.02522										1	-0.555231	0.308282	-0.499755	0.249755	0.862	0.757	1.732	2.296	1.68	1.282	2.403	0.973	2.243	3.295	3.363	2.406	3.184	3.626	2.457	4.18	3.406	3.027	0.077	2.544	2.809	2.723
c41858_g3	GBXC01054482.1	peptidyl-prolyl cis-trans isomerase b-like	F:peptidyl-prolyl cis-trans isomerase activity; P:protein peptidyl-prolyl isomerization; P:protein folding	-2.63626															up	up	down	up	5	-0.434448	0.188745	-0.489164	0.239282	27.138	99.914	62.914	177.234	134.2	124.673	224.065	349.948	454.667	77.895	92.413	60.36	113.806	56.759	140.781	115.863	106.472	112.275	73.225	66.846	69.186	78.513
c41889_g1	GBXC01054601.1	PREDICTED: uncharacterized protein LOC101848820	C:integral component of membrane; P:transmembrane transport											-2.0724									1	-0.475083	0.225704	-0.458035	0.209796	0.342	0.673	1.318	0.914	3.49	0.603	1.547	0.428	2.266	0.488	0.409	0.408	0.8	0.574	1.088	0.839	0.847	1.925	1.083	0.77	2.093	1.726
c41899_g1	GBXC01054647.1	transmembrane protease serine 3-like	F:serine-type endopeptidase activity; P:proteolysis	-2.39208															up	up	down	up	5	-0.536112	0.287416	-0.471687	0.222488	0.179	4.08	1.443	3.878	3.49	3.243	8.436	10.837	14.255	4.03	6.573	5.024	6.036	3.856	13.597	9.775	13.4	19.634	4.654	4.015	11.456	11.658
c41907_g3	GBXC01054682.1	PREDICTED: uncharacterized protein LOC101855431		-2.33776	-2.8057														down	down		up	5	-0.263003	0.0691706	-0.199786	0.0399143	2.148	0.883	7.629	8.553	41.772	30.835	13.65	27.825	13.277	8.414	9.681	13.473	15.393	14.98	13.342	21.632	15.428	14.04	16.617	24.829	22.538	31.605
c41908_g1	GBXC01054683.1	PREDICTED: uncharacterized protein LOC101851373		-2.5147															up	up	down	up	5	-0.573882	0.329341	-0.589308	0.347283	0.374	2.524	0.979	5.764	2.189	3.872	6.403	6.139	12.334	2.105	4.782	2.846	4.206	2.968	6.531	3.974	4.407	6.006	1.431	2.677	2.557	2.446
c41942_g5	GBXC01054789.1				2.32658		-3.36359									H			up	up	down	down	7	-0.422372	0.178398	-0.416001	0.173057	4.36	4.564	17.793	3.726	0.911	0.968	4.78	1.869	3.34	1.063	2.12	2.61	5.279	6.006	20.102	27.713	26.034	7.155	0.993	1.214	3.876	10.255
c41944_g5	GBXC01054810.1	rna-directed dna polymerase from mobile element jockey-like		2.90241																			1	0.237486	0.0563996	0.144829	0.0209755	22.81	1.22	1.97	2.015	2.78	1.408	1.47	1.207	1.169	1.985	2.281	2.275	1.328	2.517	1.811	2.814	1.865	2.226	0.657	1.307	1.58	2.178
c41950_g1	GBXC01054837.1	hemicentin- partial	F:protein binding	-2.46554			-2.05315												up	up	down	up	6	-0.492999	0.243048	-0.463894	0.215197	0.325	0.904	0.866	1.383	3.159	2.828	1.84	4.477	7.253	2.573	2.435	1.892	3.414	1.737	7.406	4.888	9.309	17.004	2.836	2.039	1.156	2.068
c41952_g4	GBXC01054850.1				-3.10035																		1	0.108406	0.011752	0.144556	0.0208964	0.293	0.547	0.602	2.484	1.775	10.031	2.748	2.635	1.61	1.21	2.062	0.661	1.779	1.53	1.48	0.082	0.126	0.499	0.438	2.21	0.896	0.545
c41957_g1	GBXC01054875.1	transforming growth factor-beta-induced protein ig-h3										2.08437							up	down	down	up	5	-0.193613	0.037486	-0.248924	0.061963	1.139	2.902	16.852	11.998	12.93	2.326	2.901	12.186	79.708	5.414	1.718	2.316	0.485	0.467	3.673	1.539	7.57	3.629	6.626	2.653	2.215	6.941
c41979_g2	GBXC01054969.1			-2.07893																			1	-0.435257	0.189449	-0.424224	0.179966	0.765	0.862	1.443	3.644	3.194	0.377	5.394	3.089	5.618	1.49	1.704	1.599	2.299	0.704	2.568	1.382	3.884	3.169	1.779	2.7	4.315	3.12
c42030_g3	GBXC01055163.1	PREDICTED: uncharacterized protein LOC101855237	C:membrane; F:scavenger receptor activity	-2.57123	-3.74899														down	up		up	5	-0.254148	0.0645912	-0.248293	0.0616496	1.757	0.231	0.364	2.73	5.678	22.702	2.914	6.684	5.01	1.337	1.711	4.241	1.899	3.091	3.435	3.596	2.172	0.452	2.101	5.198	0.635	4.347
c42030_g5	GBXC01055171.1	deleted in malignant brain tumors 1 partial	C:membrane; F:scavenger receptor activity		-6.4764														down		up	up	4	-0.110296	0.0121653	-0.0993048	0.00986144	0	0	0	0.726	1.562	1.307	0.422	1.687	0.143	0.501	0.958	0.302	0.485	0.092	0.408	0.321	0.225	0.198	1.018	0.381	0.098	2.464
c42055_g1	GBXC01055271.1			-2.1375															up		down		3	-0.584238	0.341334	-0.586287	0.343733	2.994	2.061	4.881	7.627	6.424	10.71	9.1	9.007	13.659	3.569	5.637	6.777	9.757	4.231	6.088	7.817	4.073	13.082	2.501	2.863	4.039	6.221
c42055_g4	GBXC01055274.1			-2.33117																up	down		3	-0.155937	0.0243164	-0.0684494	0.00468532	0	0.904	1.016	3.761	2.981	1.898	2.582	3.244	6.179	2.52	2.384	4.021	5.943	1.913	2.704	2.633	1.631	1.212	5.157	1.758	3.363	3.138
c42060_g2	GBXC01055308.1		C:extracellular region; F:chitin binding; P:chitin metabolic process	-2.14192															up	up	down	up	5	-0.496109	0.246124	-0.550053	0.302559	19.752	97.538	182.682	340.946	249.461	223.966	515.283	366.923	612.414	85.394	95.689	36.684	83.019	89.343	151.07	73.792	138.914	233.946	51.051	40.087	77.988	181.874
c42078_g1	GBXC01055374.1	PREDICTED: hemicentin-1-like	F:protein binding								-2.72732								up	down	down	up	5	-0.463971	0.215269	-0.42271	0.178684	0	2.145	4.392	2.519	1.526	2.175	5.368	9.824	8.625	12.919	14.923	6.492	11.92	8.982	12.406	9.306	18.564	30.806	2.991	2.358	3.216	20.177
c42078_g3	GBXC01055376.1										-3.67598								up	down	down	up	5	-0.312152	0.0974391	-0.285094	0.0812783	0.439	0.904	1.393	0.41	2.165	0.704	2.454	5.061	3.268	9.865	23.054	2.536	4.231	4.009	14.005	9.8	14.707	37.351	0.67	0.786	1.531	7.578
c42083_g4	GBXC01055399.1			-7.6866			-2.71718								-2.1587				up			down	5	-0.481622	0.23196	-0.465057	0.216278	0	0	0	2.683	0	0.302	3.681	3.66	5.332	0	0.263	0.742	1.149	0.222	0.91	0.839	3.154	2.868	0.657	0.498	3.11	1.837
c42089_g1	GBXC01055430.1			-3.41181	-3.65763															up		down	4	-0.274421	0.0753071	-0.306474	0.0939262	6.28	0.925	2.095	28.225	79.037	23.104	54.601	43.372	5.893	11.616	7.363	19.761	12.464	19.616	10.808	22.71	15.833	18.929	34.098	7.368	35.533	25.005
c42089_g8	GBXC01055444.1			-3.15666	-3.5989															up	down		4	-0.409258	0.167492	-0.413128	0.170675	5.581	7.592	2.999	49.068	142.884	37.937	107.719	50.471	4.438	24.348	20.48	34.286	29.62	34.328	20.969	39.718	32.883	54.529	37.515	14.037	70.928	87.134
c42098_g1	GBXC01055494.1	PREDICTED: uncharacterized protein LOC101846193									-2.76207							H					2	-0.184922	0.034196	-0.20431	0.0417425	0.521	2.019	1.644	0.551	0.627	0.239	0.204	0.324	0.692	0.575	0.563	0.954	0.051	0.252	0.204	0.23	0.766	0.602	0.49	0.265	0.464	2.252
c42133_g1	GBXC01055606.1	PREDICTED: uncharacterized protein LOC101854311, partial					-2.97804													up		down	3	-0.461604	0.213079	-0.437954	0.191804	3.108	3.407	3.262	4.136	11.511	2.112	5.458	9.02	12.847	3.121	3.078	5.122	12.03	3.718	15.119	18.324	23.412	48.816	2.308	2.319	14.241	18.11
c42139_g1	GBXC01055628.1	PREDICTED: hemicentin-1-like	F:protein binding								-2.94354								up	down	down	up	5	-0.525748	0.276411	-0.580252	0.336692	0.309	0.883	1.506	1.804	2.555	1.923	3.783	4.036	1.825	0.608	1.287	0.245	0.519	1.232	1.258	0.346	1.424	2.9	0.284	0.179	0.375	1.818
c42238_g1	GBXC01056023.1				-2.12703														up	up	down	down	5	0.148044	0.0219171	0.186617	0.0348257	2.961	3.007	4.304	10.088	18.55	20.263	10.289	8.423	8.207	27.582	34.387	56.519	14.772	42.935	20.034	34.51	25.575	23.857	148.421	23.506	76.799	43.013
c42238_g3	GBXC01056027.1		C:extracellular region; F:chitin binding; P:chitin metabolic process	-3.5558	-2.0156														up	up	down	up	6	-0.359871	0.129507	-0.419159	0.175695	2.343	5.131	4.73	21.664	19.602	16.128	31.109	50.588	83.991	9.537	13.066	12.339	13.426	11.652	39.056	4.55	33.902	21.14	4.486	2.7	5.317	7.098
c42260_g1	GBXC01056087.1	probable serine carboxypeptidase cpvl					-2.54677									H							2	-0.377067	0.142179	-0.346016	0.119727	2.603	5.026	0	1.406	4.507	3.583	2.837	3.063	3.292	2.627	2.53	2.43	7.041	2.043	9.481	7.554	14.392	23.96	1.289	1.004	6.156	10.873
c42265_g1	GBXC01056101.1	PREDICTED: uncharacterized protein LOC101863547					-2.1555												down	up	down		4	-0.195741	0.0383147	-0.187868	0.0352943	2.343	1.388	1.092	0.937	2.082	5.229	3.668	0.701	1.646	0.388	0.307	0.701	0.945	1.27	0.689	2.65	1.505	1.902	1.315	0.833	1.27	6.812
c42279_g1	GBXC01056130.1	heterogeneous nuclear ribonucleoprotein l	F:nucleotide binding; F:nucleic acid binding	-2.25866															up	up	down	up	5	-0.60545	0.36657	-0.644391	0.415239	1.79	8.475	5.684	11.248	13.191	9.088	16.986	24.502	37.087	6.409	12.839	7.365	13.605	6.465	17.27	13.363	16.59	16.473	1.895	4.707	9.567	8.215
c42307_g2	GBXC01056249.1				-2.36921																		1	-0.325252	0.105789	-0.359776	0.129439	2.148	0	3.488	7.393	11.937	12.545	3.131	15.612	5.75	3.382	0.322	1.517	2.256	0.566	3.036	6.698	1.46	0.634	3.21	3.035	4.022	7.8
c42363_g1	GBXC01056469.1	polypeptide n-acetylgalactosaminyltransferase 5-like	C:membrane; F:transferase activity	-2.51492															up	up	down	up	5	-0.655358	0.429494	-0.600176	0.360211	0.488	0.547	0.477	2.097	1.065	0.666	2.007	2.505	3.722	0.829	3.115	1.957	2.052	1.637	3.58	2.526	2.649	2.393	0.206	2.148	1.36	1.708
c42380_g1	GBXC01056540.1	skeletal receptor tyrosine-protein kinase		-4.08278	-3.761															up	down	down	5	-0.258609	0.0668788	-0.246906	0.0609624	3.417	2.965	5.257	68.506	70.424	43.104	144.337	69.12	3.984	62.69	53.807	96.147	60.858	128.704	57.925	153.532	60.224	115.785	43.213	24.432	222.686	229.207
c42380_g2	GBXC01056541.1	hypothetical protein BRAFLDRAFT_83031	P:proteolysis; F:carbohydrate binding; P:cell adhesion; F:zinc ion binding; F:metalloendopeptidase activity; F:calcium ion binding	-3.32865	-3.23883															up	down	down	5	-0.325559	0.105989	-0.299741	0.0898449	13.911	14.048	12.962	128.072	186.134	130.166	218.582	199.963	10.593	146.587	96.091	152.747	134.052	207.352	150.219	289.785	144.023	240.935	125.81	70.596	399.782	348.768
c42380_g3	GBXC01056542.1			-3.14115	-3.39313															up	down	down	5	-0.294152	0.0865256	-0.267158	0.0713736	36.477	14.805	17.88	154.41	356.689	262.356	274.295	363.627	20.84	128.442	104.185	137.871	107.582	194.177	162.413	291.932	167.435	201.341	380.497	174.774	438.491	357.657
c42380_g4	GBXC01056547.1			-3.54295	-4.05675															up	down	down	5	-0.319505	0.102084	-0.329496	0.108567	15.7	2.713	6.675	68.119	275.144	131.109	147.839	143.016	26.53	30.931	27.47	27.582	36.891	57.845	43.554	79.321	52.42	67.111	72.103	59.617	216.97	146.873
c42384_g1	GBXC01056558.1	chymotrypsin a-like		-2.9085																			1	-0.518138	0.268467	-0.464445	0.215709	0.293	1.199	0.853	1.629	2.792	2.904	4.627	4.244	10.76	4.585	2.661	4.82	4.257	4.889	9.158	5.102	6.804	7.702	1.869	2.039	2.834	3.166
c42394_g2	GBXC01056585.1	PREDICTED: uncharacterized protein LOC101857196 isoform X2		-2.08882															up	up	down	up	5	-0.524413	0.275009	-0.483592	0.233861	3.596	1.64	2.786	8.576	7.382	2.439	7.004	10.265	19.015	6.282	5.689	3.972	8.548	6.426	19.473	7.331	13.328	18.802	6.24	5.205	6.994	15.341
c42417_g3	GBXC01056684.1						-4.06799								-2.76805	H		H					4	-0.488198	0.238337	-0.457961	0.209728	0	0.505	1.493	0.129	0	0	0.767	0.117	0.394	0.789	0.366	0	0.809	0.566	4.405	6.624	4.208	9.207	0	0.093	1.238	5.252
c42440_g1	GBXC01056802.1			3.45907	2.29715																		2	0.461961	0.213408	0.324532	0.105321	22.387	64.079	102.075	22.613	11.735	10.911	3.464	8.358	6.394	25.818	9.652	15.373	2.026	13.052	2.143	2.279	5.308	13.224	4.319	4.707	2.264	5.178
c42471_g1	GBXC01056952.1	PREDICTED: uncharacterized protein LOC101848513	F:protein binding			-3.08757						2.00019							up	down	down	up	6	-0.183729	0.0337563	-0.138979	0.0193152	0.228	3.47	1.267	0.539	1.029	1.257	2.288	7.164	13.778	9.985	3.671	6.011	5.44	5.011	14.949	7.027	15.842	12.107	17.197	5.781	1.987	22.171
c42474_g1	GBXC01056958.1			-2.9612	-2.03488														up	up	down	up	6	-0.631664	0.398999	-0.642526	0.412839	1.952	3.428	3.011	16.86	8.009	12.47	17.906	20.103	30.943	5.24	8.591	6.06	10.949	5.631	13.121	10.952	11.742	10.609	6.188	5.556	6.237	5.87
c42505_g1	GBXC01057066.1			-3.45364	-2.41339														up		down	up	5	-0.752038	0.56556	-0.759835	0.577349	1.985	5.426	0.301	12.384	8.683	14.041	28.502	20.674	30.633	3.629	12.013	6.867	12.107	12.019	15.842	23.426	23.052	12.495	2.14	8.287	12.433	14.51
c42505_g2	GBXC01057069.1			-2.28902																			1	-0.485064	0.235287	-0.464818	0.216056	2.701	5.636	3.124	10.65	4.874	7.077	14.852	16.041	15.973	5.24	9.176	6.94	7.79	4.965	6.828	9.166	10.76	6.664	3.648	6.832	7.418	7.495
c42550_g1	GBXC01057281.1	protein dd3-3-like		-2.01461															up		down	up	4	-0.513647	0.263834	-0.48352	0.233791	0.732	1.977	4.028	3.96	5.82	3.017	6.276	8.41	14.076	5.828	5.294	3.067	5.449	3.274	6.539	2.962	6.236	6.854	1.676	1.751	4.755	9.452
c42575_g1	GBXC01057367.1	gpi-anchored protein	F:metalloendopeptidase activity; P:proteolysis	-4.73888		-3.35229													up	up	down	up	6	-0.489771	0.239875	-0.463184	0.214539	0.081	0.147	0.878	0.996	1.455	0.49	4.154	7.501	17.5	2.306	2.164	1.656	4.061	3.014	3.138	0.979	5.434	2.44	0.077	2.186	1.645	3
c42590_g1	GBXC01057418.1			-2.61514															up	both	down	both	5	-0.36972	0.136693	-0.479905	0.230309	5.515	7.655	32.21	76.824	41.973	79.294	116.359	78.464	86.078	13.614	12.591	9.583	14.721	12.83	22.296	9.808	37.723	27.637	9.566	5.828	7.906	21.027
c42609_g1	GBXC01057494.1			-2.67818			-2.24509		-2.09937								H	H					5	-0.505751	0.255784	-0.459543	0.21118	0.342	0.252	1.067	1.429	0.899	1.232	1.585	4.776	3.388	1.143	1.711	1.647	2.478	0.956	2.032	5.661	8.074	6.434	1.25	3.392	9.665	8.021
c42611_g1	GBXC01057499.1														-2.27545								1	-0.38783	0.150412	-0.425249	0.180837	3.644	1.724	1.644	5.249	3.005	2.238	8.96	10.149	1.455	3.816	3.144	1.599	3.091	2.02	0.969	4.526	5.119	4.992	0.915	4.225	6.872	3.84
c42657_g3	GBXC01057704.1			-3.38786	-3.68195															up	down	down	5	-0.130227	0.016959	-0.0917002	0.00840892	37.16	2.965	12.046	169.056	289.742	303.134	261.552	291.625	45.998	91.803	75.852	121.617	178.035	204.988	186.92	282.478	145.726	147.993	638.317	273.265	546.727	332.689
c42663_g1	GBXC01057739.1	perivitellin-2 67 kda subunit-like					-2.2317		-2.12359							H							3	-0.405456	0.164395	-0.368381	0.135705	14.448	5.594	19.901	11.962	19.389	15.122	12.487	18.325	21.424	6.556	3.714	7.014	7.288	3.573	7.202	10.837	22.565	48.951	3.532	3.042	24.712	24.756
c42663_g2	GBXC01057740.1	perivitellin-2 67 kda subunit-like					-3.65639									H		H	down		up		5	-0.286047	0.081823	-0.264517	0.0699694	0	0.505	0.565	0.762	0.402	0	0	0	0	0.708	0.475	0.245	2.026	0.926	1.981	4.122	2.145	13.034	0	0.272	2.076	19.522
c42663_g6	GBXC01057745.1						4.13256																1	-0.0408451	0.00166832	-0.0627733	0.00394048	44.954	5.994	16.475	13.193	0	43.443	3.004	0	24.227	7.706	1.104	10.121	0.851	2.961	1.735	0	0	0.959	5.35	1.268	27.717	0
c42670_g1	GBXC01057773.1			-3.50512	-2.07556														up	up	down	up	6	-0.633468	0.401282	-0.661507	0.437592	0.504	2.629	1.568	6.924	8.896	9.315	13.983	25.281	21.532	6.089	8.562	4.241	8.488	3.917	9.66	9.981	8.002	11.996	0.941	3.743	7.385	5.852
c42684_g1	GBXC01057831.1	fibropellin-1 isoform x4	F:calcium ion binding; F:protein binding	-3.3379															up		down	up	4	-0.445056	0.198075	-0.432693	0.187223	0.423	0.589	0.916	4.815	1.822	1.722	6.902	5.606	8.601	3.282	2.764	1.492	2.835	1.783	3.376	3.439	2.505	3.169	2.063	2.443	6.343	10.772
c42684_g4	GBXC01057835.1	neurogenic locus notch homolog protein 1	F:protein binding										-2.68069						up	down	down	up	5	-0.487954	0.238099	-0.47496	0.225587	0	0.484	0	0.375	0.982	0.629	2.326	1.376	0.716	0.909	1.133	0.848	0.894	1.178	0.357	2.049	0.46	0.903	0.258	0.132	1.197	3.101
c42710_g1	GBXC01057901.1	peptidyl-prolyl cis-trans isomerase h-like	F:peptidyl-prolyl cis-trans isomerase activity; P:protein folding; P:protein peptidyl-prolyl isomerization; F:isomerase activity	-3.26367															up	up	down	up	5	-0.525676	0.276335	-0.580937	0.337488	15.879	174.361	97.671	474.279	348.112	365.571	707.485	780.177	1362.72	167.333	267.333	162.33	315.943	141.244	400.055	396.638	335.096	403.713	38.984	134.088	178.513	175.127
c42711_g1	GBXC01057903.1	nucleoside-diphosphatase mig-23-like	F:hydrolase activity		-2.42918																		1	-0.26941	0.0725819	-0.272944	0.0744985	71.165	171.375	133.144	455.521	935.901	1136.38	534.097	721.27	90.576	346.95	353.275	549.299	363.809	355.228	716.395	482.574	310.233	364.651	528.918	375.731	505.519	653.83
c42732_g1	GBXC01057985.1		F:protein binding				-2.86716		-2.212							H							3	-0.471886	0.222676	-0.418832	0.175421	0.813	4.795	2.02	1.242	11.156	0.629	6.569	9.461	7.921	1.37	3.268	4.159	5.432	2.096	6.037	11.116	21.403	28.667	1.573	2.342	14.249	15.285
c42746_g1	GBXC01058028.1			-2.9026	-2.02401														up		down	up	5	-0.520314	0.270726	-0.529422	0.280288	10.283	58.8	36.037	179.096	135.502	178.788	233.83	282.139	347.105	53.507	85.394	76.785	96.999	54.701	127.975	111.634	103.011	103.487	71.819	64.301	85.365	81.411
c42754_g1	GBXC01058048.1			-2.0485															up	up	down	up	5	-0.374823	0.140492	-0.430062	0.184953	14.22	125.109	57.468	223.818	99.739	184.131	236.821	331.779	328.269	35.583	60.578	57.872	83.854	43.065	95.552	72.105	84.276	77.586	34.653	39.838	58.128	48.302
c42756_g1	GBXC01058057.1	adam family mig-17-like					-2.24348																1	-0.529567	0.280441	-0.534794	0.286004	5.532	7.192	8.783	5.8	7.358	4.928	11.26	10.551	15.567	2.012	3.685	2.349	5.96	2.112	6.505	7.455	16.401	15.173	4.886	3.12	8.558	10.403
c42804_g1	GBXC01058262.1	von willebrand factor a domain-containing protein 2-like		-2.89645															up	up	down	up	5	-0.484621	0.234858	-0.545488	0.297557	3.97	26.666	15.371	69.466	42.269	58.05	108.051	118.89	150.434	15.993	29.92	17.567	25.482	14.291	33.648	42.03	41.895	33.944	6.858	15.515	27.896	22.337
c42807_g3	GBXC01058271.1			-6.94264			-4.2804		-3.86891									M	up			down	6	-0.43682	0.190812	-0.420985	0.177229	0	0	0	0.398	0.177	0	1.01	1.804	0.93	0	0.095	0	0.119	0.038	0	0.444	1.343	1.006	0.116	0.054	1.335	0.711
c42812_g1	GBXC01058297.1	apextrin-like protein 1		-3.17373																			1	-0.464179	0.215462	-0.434732	0.188992	0.228	2.166	1.92	6.385	1.952	4.513	8.845	13.445	20.136	4.531	5.564	4.967	6.998	4.942	7.602	3.505	10.426	6.386	4.886	3.649	3.591	3.508
c42818_g1	GBXC01058328.1	PREDICTED: uncharacterized protein LOC101852348	F:metalloendopeptidase activity; P:proteolysis				-2.49354		-2.04933		-3.36627												3	-0.395507	0.156426	-0.426533	0.18193	1.448	3.638	1.129	1.125	4.566	0	6.352	3.076	7.634	0.267	0.738	0.856	0.971	0.428	1.182	2.658	5.677	2.496	0.18	0.91	2.28	20.334
c42819_g1	GBXC01058331.1	pancreatic lipase-related protein 2-like	F:protein binding; F:carboxylic ester hydrolase activity				-3.31313									H			up	up		down	5	-0.479944	0.230346	-0.46161	0.213084	4.637	10.831	21.67	6.69	2.058	3.13	7.324	9.357	6.453	3.442	2.384	9.248	12.541	6.924	22.262	35.16	42.454	73.703	4.28	5.735	3.941	17.058
c42821_g2	GBXC01058339.1			-2.35205														H	up		down		4	-0.40287	0.162304	-0.406873	0.165545	5.467	0	7.052	17.493	1.266	4.664	12.973	33.613	19.73	2.433	1.784	2.569	5.926	1.155	3.333	1.094	9.841	6.014	0.825	0.552	4.47	5.012
c42835_g1	GBXC01058379.1			-2.5125															up	up	down	up	5	-0.565331	0.319599	-0.546978	0.299185	0.927	2.229	4.969	14.048	4.614	14.205	16.117	13.108	20.028	5.18	7.612	6.304	10.532	4.391	17.177	7.644	10.426	8.898	1.379	4.739	5.626	4.975
c42835_g2	GBXC01058380.1	PREDICTED: uncharacterized protein LOC106013075		-2.87347															up	up	down	up	5	-0.754782	0.569696	-0.748353	0.560033	2.343	8.412	6.613	21.968	22.666	26.762	43.596	43.865	64.869	13.14	24.546	19.851	30.276	19.057	35.051	36.879	33.136	32.93	7.748	13.352	21.154	23.242
c42856_g1	GBXC01058454.1			-2.86439															up	up	down	up	5	-0.700048	0.490067	-0.666175	0.443789	3.091	14.49	10.377	38.289	35.644	39.974	68.596	73.286	84.945	29.494	33.832	26.93	39.164	25.17	57.899	45.782	45.418	52.033	11.667	25.202	37.903	40.244
c42868_g1	GBXC01058494.1	PREDICTED: uncharacterized protein LOC101862463	C:integral component of membrane	-2.28109															up	up	down		4	-0.727644	0.529465	-0.713178	0.508622	1.415	1.409	2.497	4.663	6.601	4.023	7.451	8.721	6.394	3.241	5.484	3.605	6.019	3.29	4.498	4.682	5.623	5.554	0.812	2.747	2.369	3.461
c42869_g1	GBXC01058496.1	acylcarnitine hydrolase-like			-2.29455																		1	-0.0692915	0.00480131	0.00382893	1.46607e-05	14.025	7.024	6.65	48.014	45.581	62.94	53.118	22.828	14.338	33.424	33.378	63.296	46.486	47.961	44.863	50.95	48.095	54.909	77.878	39.006	65.074	48.718
c42876_g1	GBXC01058523.1	superoxide dismutase	F:metal ion binding; P:superoxide metabolic process; P:oxidation-reduction process				-2.05298																1	-0.498725	0.248727	-0.516114	0.266374	1.952	5.3	4.969	3.749	6.956	2.527	8.538	6.554	9.746	1.297	1.272	1.232	3.074	1.117	3.682	2.756	8.525	4.746	2.192	1.969	4.552	5.474
c42904_g1	GBXC01058645.1	PREDICTED: uncharacterized protein LOC101846508		-2.0425															up	up	down	up	5	-0.489064	0.239184	-0.542632	0.29445	0.927	3.26	2.472	6.198	3.277	6.826	5.432	13.575	10.712	3.502	2.764	3.801	4.998	2.517	5.723	4.896	4.434	4.928	1.676	2.007	2.54	3.618
c43002_g2	GBXC01059066.1	PREDICTED: hemicentin-2-like	F:protein binding		-2.32021														down	down	up	up	5	-0.15415	0.0237623	-0.051872	0.00269071	0.537	0.168	1.016	1.945	4.235	5.028	4.972	0.844	1.217	7.084	2.098	9.183	3.899	5.746	2.109	6.311	5.912	4.081	0.232	6.629	8.199	4.246
c43015_g1	GBXC01059110.1	PREDICTED: uncharacterized protein LOC101855125			-2.05465														down		down	up	4	-0.435984	0.190082	-0.438691	0.19245	44.612	17.897	65.65	106.959	323.588	166.721	109.048	244.114	153.989	114.306	123.379	170.494	206.667	121.39	141.793	267.963	198.543	181.913	163.943	125.389	139.129	345.445
c43038_g2	GBXC01059212.1												-3.19134					H					2	-0.49194	0.242005	-0.500952	0.250953	0	0.547	0.765	0.105	0.568	0	0.486	0.986	0.823	0.067	0.088	0.212	0.153	0	0.136	0.123	0.784	0.808	0	0.226	0.228	0.554
c43038_g3	GBXC01059213.1	ame: full=egf-like domain-containing protein 2 ame: full=uncharacterized shell protein 24 short=lusp-24 flags: precursor	F:protein binding				-2.40693																1	-0.58081	0.337341	-0.589225	0.347186	0.521	1.809	0.54	1.054	1.857	0.176	1.099	2.271	2.207	0.127	0.424	0.22	1.141	0.398	0.978	0.658	2.046	1.711	0.567	0.529	1.01	1.385
c43047_g1	GBXC01059251.1	pulmonary surfactant-associated protein d-like		-3.52126	-2.02423														up		down	up	5	-0.426793	0.182152	-0.470708	0.221566	1.35	6.961	4.091	23.327	15.699	19.283	57.387	56.051	43.552	6.209	8.752	9.208	10.745	5.501	22.313	16.621	16.96	17.083	9.501	4.715	11.863	9.424
c43048_g1	GBXC01059252.1	potassium channel subfamily k member 2-like					-3.96122		-2.70275														2	-0.4154	0.172557	-0.394501	0.155631	0.553	1.136	1.769	1.183	1.313	0.365	1.214	1.908	2.362	0.221	0.475	0.391	0.783	0.275	1.19	12.836	2.721	2.44	0.077	0.817	3.102	2.474
c43053_g1	GBXC01059282.1	bone morphogenetic protein 1	F:calcium ion binding; F:protein binding	-3.73769		-2.65487																	2	-0.3911	0.152959	-0.337649	0.114007	0.423	1.451	1.054	3.105	1.751	2.049	7.809	14.068	20.72	9.23	5.806	5.603	8.403	6.411	8.376	3.81	9.967	6.901	7.709	5.143	4.617	2.843
c43062_g1	GBXC01059308.1	PREDICTED: uncharacterized protein LOC101859650					-2.40425																1	-0.502049	0.252054	-0.513495	0.263677	0.537	2.124	1.029	2.238	3.537	1.911	5.892	5.295	2.934	0.555	0.987	1.794	3.797	1.033	1.752	3.077	4.028	10.974	2.553	2	2.752	4.486
c43105_g2	GBXC01059463.1						-2.19548											H	up	up		down	5	-0.356192	0.126873	-0.421269	0.177467	5.662	9.905	2.836	2.988	4.578	0.805	6.186	4.231	6.334	0.889	1.141	2.031	1.89	1.04	4.745	3.785	9.12	10.942	3.403	1.642	4.307	10.347
c43140_g1	GBXC01059669.1	acidic mammalian chitinase-like	F:chitinase activity; P:carbohydrate metabolic process; P:chitin catabolic process		-2.45234														down	up	up	up	5	-0.297468	0.0884873	-0.27498	0.0756141	0.748	1.724	1.92	3.89	8.541	13.714	5.023	2.79	9.471	5.554	2.04	3.164	2.426	5.141	1.684	4.172	1.712	2.71	0.052	4.093	3.102	6.378
c43151_g1	GBXC01059743.1			-2.30667															up	up	down	down	5	-0.305004	0.0930275	-0.277767	0.0771543	17.393	21.051	17.027	44.464	64.616	90.934	140.221	110.701	50.662	81.056	66.325	98.047	72.947	70.232	70.654	96.345	91.738	81.484	148.009	40.748	69.609	75.366
c43200_g2	GBXC01059937.1	PREDICTED: uncharacterized protein LOC101858857, partial			-2.04165																		1	-0.234346	0.0549179	-0.263964	0.0696771	1.985	2.629	2.51	11.611	9.665	12.181	4.461	4.542	6.764	4.064	2.106	3.107	3.406	3.596	3.155	3.612	4.172	3.97	2.707	6.139	2.923	3.231
c43202_g1	GBXC01059943.1				-2.17014																		1	-0.240825	0.0579967	-0.125511	0.0157531	16.254	20.589	6.663	40.339	54.123	69.715	78.131	40.089	18.096	49.892	62.793	72.487	70.913	65.121	78.724	86.759	64.883	81.611	150.149	40.149	73.46	90.291
c43217_g1	GBXC01060023.1		F:protein binding	-2.13533															up	both	down	up	5	-0.512574	0.262732	-0.518055	0.268381	8.9	15.625	34.594	58.922	56.725	38.013	61.196	91.416	133.818	23.599	28.889	16.792	33.707	27.986	44.88	19.081	52.06	61.668	31.572	14.924	29.825	60.348
c43226_g1	GBXC01060048.1			-2.87542															up	up	down	up	5	-0.531081	0.282047	-0.526931	0.277656	19.703	87.507	29.7	249.957	140.92	176.664	293.952	362.523	587.018	99.463	149.248	109.995	147.359	84.913	299.402	202.565	155.414	165.678	30.244	109.251	134.74	129.76
c43229_g1	GBXC01060059.1	PREDICTED: uncharacterized protein LOC101845242		-3.41965	-2.17616														up		down	up	5	-0.687149	0.472174	-0.685552	0.469981	0.277	0.168	1.355	3.433	3.738	1.772	5.803	4.387	9.925	2.56	3.4	2.373	3.022	1.76	4.753	4.567	4.235	5.063	0.026	0.825	3.338	2.391
c43248_g1	GBXC01060121.1	chain varenicline interactions at the 5ht3 receptor ligand binding site are revealed by 5htbp	F:metal ion binding; P:ion transmembrane transport; C:integral component of membrane; C:membrane; F:extracellular ligand-gated ion channel activity; P:ion transport; P:transport												-2.51961				up		down	down	4	-0.516496	0.266768	-0.568085	0.322721	12.642	10.431	7.88	22.46	16.704	14.77	36.49	47.746	9.185	3.769	4.994	7.397	6.445	3.703	5.689	16.975	23.358	17.772	3.623	2.474	15.511	13.421
c43251_g3	GBXC01060144.1						2.164																1	0.534167	0.285335	0.520551	0.270973	3.775	1.851	6.299	4.101	0.71	0	1.853	1.272	0.537	6.396	6.273	4.828	3.635	5.279	3.129	0.831	1.721	1.49	1.392	2.459	1.881	1.089
c43277_g1	GBXC01060248.1	prolyl 4-hydroxylase subunit alpha-2-like	C:endoplasmic reticulum; F:procollagen-proline 4-dioxygenase activity; F:iron ion binding; F:oxidoreductase activity, acting on single donors with incorporation of molecular oxygen, incorporation of two atoms of oxygen; F:L-ascorbic acid binding; P:oxidation-reduction process	-2.79735															up		down	up	4	-0.675171	0.455855	-0.651116	0.423951	1.253	4.543	4.417	13.31	8.766	12.508	22.546	21.66	33.019	8.922	13.3	10.031	16.211	7.123	17.653	16.44	16.834	16.298	6.717	7.983	9.071	9.636
c43301_g1	GBXC01060322.1	s-crystallin sl11-like					-2.35915																1	-0.39811	0.158491	-0.38272	0.146474	91.128	138.904	158.377	93.544	248.988	43.594	119.516	167.388	270.582	51.87	51.833	48.436	142.676	55.283	198.799	186.026	344.468	261.076	19.492	28.898	58.096	39.543
c43312_g1	GBXC01060373.1	gpi-anchored protein	F:metalloendopeptidase activity; P:proteolysis										-2.03073					H					2	-0.455266	0.207267	-0.418876	0.175457	2.977	9.19	5.207	4.441	14.705	3.696	11.516	8.565	20.78	5.674	5.944	4.192	5.151	3.206	9.949	7.381	17.834	12.86	0.413	3.447	18.727	23.962
c43314_g1	GBXC01060378.1	lactosylceramide -n-acetyl-beta-d-glucosaminyltransferase-like	C:membrane; F:galactosyltransferase activity; P:protein glycosylation	-3.25171															up		down	up	4	-0.541048	0.292733	-0.502533	0.252539	0	0.967	1.619	6.175	0.769	2.464	10.711	6.1	10.462	2.927	8.986	4.004	7.033	3.527	6.854	4.361	5.668	4.136	0.748	3.346	4.934	6.701
c43314_g2	GBXC01060379.1	lactosylceramide -n-acetyl-beta-d-glucosaminyltransferase-like	C:membrane; F:galactosyltransferase activity; P:protein glycosylation	-3.72416	-2.72879														up		down	up	5	-0.708097	0.501401	-0.648768	0.4209	0	0.4	0.339	2.343	1.597	1.923	4.32	2.18	4.7	1.343	4.38	2.055	2.954	1.499	3.682	3.184	4.145	3.431	0.541	1.144	2.671	2.326
c43352_g1	GBXC01060541.1	PREDICTED: uncharacterized protein LOC106062521		-2.60324	-2.60863															up	down		4	-0.379688	0.144163	-0.338519	0.114595	29.888	21.072	13.313	136.601	159.576	160.611	231.657	164.235	31.79	88.97	88.779	144.787	125.938	135.98	138.817	184.035	133.642	158.42	177.105	66.519	216.4	222.497
c43361_g2	GBXC01060576.1	pathogenesis-related protein prb1-3-like	C:extracellular region	-2.30739															up	down	down	up	5	-0.309145	0.0955709	-0.316954	0.10046	2.294	7.171	6.274	15.876	8.317	20.942	22.354	26.994	35.309	3.569	4.731	8.563	4.095	2.594	8.997	4.962	9.525	7.274	7.271	6.622	5.692	5.898
c43400_g1	GBXC01060791.1			-3.48371	-2.66992														up		down		4	-0.510598	0.26071	-0.490121	0.240218	0	1.009	2.459	7.346	6.471	7.479	7.579	6.865	11.44	1.564	3.276	3.026	5.858	3.741	5.816	4.279	4.551	4.049	6.588	4.155	3.925	4.181
c43416_g4	GBXC01060868.1	PREDICTED: uncharacterized protein LOC101845242		-3.7253	-2.6655														up		down	up	5	-0.763696	0.583232	-0.744742	0.554641	1.058	1.283	1.794	9.795	9.369	11.565	18.456	13.458	24.788	6.155	10.609	5.138	11.085	6.151	13.605	13.058	12.959	11.845	1.25	4.739	8.598	8.483
c43416_g5	GBXC01060871.1	carbonyl reductase					-2.36781												down	up	down	up	5	-0.486472	0.236655	-0.46712	0.218201	6.785	6.814	10.164	6.315	16.598	3.419	4.473	10.291	21.842	2.326	3.561	2.439	6.547	4.391	9.379	13.626	18.05	12.075	1.057	1.984	5.7	2.437
c43420_g1	GBXC01060900.1	PREDICTED: uncharacterized protein LOC101848577	F:calcium ion binding; F:protein binding	-2.20677															up		down	up	4	-0.44886	0.201475	-0.308643	0.0952603	30.734	142.29	72.965	282.751	108.139	299.124	444.501	309.133	511.234	308.787	539.571	309.205	491.926	292.333	539.399	384.682	376	285.86	243.317	374.821	465.979	331.369
c43427_g1	GBXC01060928.1	fibropellin-1 isoform x4	C:extracellular region; F:calcium ion binding; F:protein binding; F:chitin binding; P:chitin metabolic process	-4.62187	-2.66835														up	down	down		5	-0.448058	0.200756	-0.467103	0.218185	0.781	0.736	1.016	5.987	8.175	4.261	41.27	22.413	3.925	4.311	5.689	5.538	7.399	2.831	8.954	5.941	11.859	7.218	5.079	6.108	14.331	15.452
c43444_g2	GBXC01060981.1	PREDICTED: uncharacterized protein LOC101863352	F:carbohydrate binding; P:cell adhesion	-2.04262																down		up	3	-0.201023	0.0404104	-0.0619182	0.00383387	9.453	14.048	14.656	24.124	39.441	49.238	51.482	51.159	71.179	43.469	45.004	61.648	69.993	32.308	79.2	49.938	103.12	109.169	176.809	28.097	86.081	92.682
c43456_g1	GBXC01061069.1	PREDICTED: uncharacterized protein LOC101861012		-2.73353																			1	-0.652561	0.425835	-0.588072	0.345828	0.098	0.736	2.648	4.523	4.117	3.469	7.72	5.892	10.271	3.763	5.469	3.034	6.334	4.009	7.908	5.645	7.858	5.982	2.707	2.023	5.276	4.883
c43458_g2	GBXC01061078.1	PREDICTED: uncharacterized protein LOC101854311, partial	F:carbohydrate binding				-3.44322									H			down		up	down	5	-0.426596	0.181985	-0.396983	0.157596	0.244	0.925	0.929	0.726	3.88	0.214	0.562	1.311	1.813	1.103	2.252	2.806	8.122	2.249	6.896	15.716	21.024	29.776	2.076	1.533	7.76	14.141
c43478_g1	GBXC01061153.1	perivitellin-2 67 kda subunit-like	F:protein binding	-3.22451	-2.16747														up	up	down		5	-0.614136	0.377164	-0.627779	0.394106	1.773	9.674	3.313	20.445	24.914	33.085	53.105	49.757	52.224	10.259	20.948	13.644	18.339	11.591	35.697	25.327	24.088	19.88	12.002	9.368	19.069	14.418
c43490_g2	GBXC01061215.1			-2.01951															up		down		3	-0.492788	0.24284	-0.51381	0.264	4.507	9.211	6.763	17.164	22.347	17.008	19.057	22.919	36.443	5.808	11.991	12.339	12.575	7.964	17.678	8.911	17.383	15.886	5.853	12.519	18.695	13.725
c43541_g1	GBXC01061451.1	uncharacterized abhydrolase domain-containing protein ddb_g0269086- partial		2.0824																			1	0.268361	0.0720174	0.295184	0.0871333	2.099	1.724	2.56	1.582	1.656	1.697	0.626	0.48	0.513	2.279	1.894	1.859	1.515	1.607	2.338	1.037	1.649	1.339	0.232	2.793	2.223	1.689
c43546_g1	GBXC01061473.1		F:protein binding	-4.29151	-3.0498														up	up	down	up	6	-0.498762	0.248763	-0.565223	0.319477	0.325	2.145	2.56	20	9.795	17.083	28.067	39.31	38.566	4.545	5.579	3.026	5.849	3.007	9.983	7.726	9.471	6.719	0.335	3.198	6.489	4.984
c43546_g2	GBXC01061474.1			-2.87591	-2.31924														up	up	down	up	6	-0.394692	0.155782	-0.422294	0.178332	3.579	9.779	6.989	42.191	21.294	47.667	41.385	54.247	59.966	7.679	12.847	10.488	14.661	7.888	23.656	12.77	14.725	13.256	9.927	12.698	13.94	13.236
c43551_g1	GBXC01061504.1	hypothetical protein BRAFLDRAFT_75618	F:carbohydrate binding	-3.57793			-2.47035								-2.2969								3	-0.328016	0.107595	-0.327362	0.107166	5.044	8.139	8.319	31.576	25.624	17.423	111.285	158.46	4.855	5.073	14.653	13.644	30.403	22.814	12.1	57.088	43.229	85.929	32.925	123.996	75.83	107.007
c43585_g3	GBXC01061635.1			-2.09942																			1	-0.276729	0.0765789	-0.244349	0.0597066	0.635	2.944	2.246	5.741	12.989	7.768	10.506	9.591	9.794	4.999	8.489	7.422	6.249	4.996	5.901	6.418	3.289	3.985	5.879	9.049	8.102	5.603
c43627_g4	GBXC01061851.1						-2.74907								-2.34453	H				up		down	5	-0.405461	0.164399	-0.368621	0.135882	2.148	1.199	1.443	2.109	2.082	1.094	2.275	4.828	2.672	0.668	8.123	1.24	4.265	1.599	10.799	14.112	15.212	40.33	0.567	0.856	2.939	3.369
c43635_g1	GBXC01061877.1	myb-like protein i		-3.04448															up		down	up	4	-0.614302	0.377367	-0.620711	0.385283	0.212	1.514	1.242	5.026	2.591	5.267	6.608	6.126	14.171	3.756	5.732	3.05	5.432	2.877	7.491	5.883	6.101	4.651	0.683	3.587	4.828	4.255
c43676_g1	GBXC01062084.1	neurogenic locus notch homolog protein 4- partial	C:extracellular region; F:protein binding; F:chitin binding; P:chitin metabolic process	-3.61788	-3.15535														up	up	down	up	6	-0.6182	0.382172	-0.614528	0.377644	8.151	11.735	18.947	119.32	104.945	117.734	147.034	147.493	155.254	34.386	38.708	34.197	37.078	25.14	89.208	36.756	74.922	79.678	36.097	37.045	59.089	123.889
c43677_g1	GBXC01062086.1	PREDICTED: uncharacterized protein LOC101854594		-2.59387	-3.22517														down		up		4	0.0676549	0.00457719	0.124662	0.0155407	13.309	5.11	7.428	49.092	102.874	118.538	79.626	54.987	27.102	99.957	88.823	147.283	91.269	94.652	41.309	132.928	106.688	56.026	100.98	298.42	174.059	52.354
c43679_g2	GBXC01062093.1						-2.20064																1	-0.627289	0.393491	-0.527767	0.278538	2.294	4.5	4.141	3.89	6.885	1.081	7.451	10.849	13.205	3.368	4.021	5.554	9.391	4.101	14.923	17.946	22.087	18.224	4.886	4.513	15.137	13.375
c43691_g1	GBXC01062146.1	sulfatase-modifying factor 2-like		-2.35679															up	up	down	up	5	-0.388294	0.150772	-0.459092	0.210765	1.546	5.72	2.422	10.967	7.914	5.619	8.845	13.808	33.508	3.195	6.537	3.009	6.769	2.066	8.291	7.874	6.578	7.012	2.05	3.571	4.999	3.812
c43699_g2	GBXC01062194.1	prolyl 4-hydroxylase subunit alpha-1-like	F:iron ion binding; F:protein binding; F:oxidoreductase activity, acting on paired donors, with incorporation or reduction of molecular oxygen; F:L-ascorbic acid binding; P:oxidation-reduction process	-2.12725															up	up	down	up	5	-0.444981	0.198008	-0.506652	0.256697	1.334	3.638	2.936	5.823	7.891	5.217	7.988	10.421	19.408	2.673	3.861	3.238	6.624	2.463	6.692	5.274	6.191	6.917	3.7	3.167	5.227	4.08
c43713_g2	GBXC01062259.1				-2.3977														down	down	up	up	5	-0.281461	0.0792204	-0.273405	0.0747503	1.269	0.82	2.723	4.897	10.73	12.482	8.793	2.855	0.716	4.926	2.647	5.578	5.934	5.218	2.985	4.756	4.001	4.817	2.32	4.334	5.48	3.544
c43718_g1	GBXC01062281.1	iron zinc purple acid phosphatase-like protein	F:acid phosphatase activity; F:metal ion binding	-2.27724																			1	-0.75441	0.569135	-0.74247	0.551262	0.846	1.304	1.782	3.773	3.667	3.935	7.375	4.737	8.362	3.054	4.467	3.743	5.994	5.593	4.872	7.414	4.875	6.664	0.413	1.704	2.581	4.311
c43733_g1	GBXC01062359.1			-2.58839															up	up	down	up	5	-0.490899	0.240982	-0.558946	0.31242	4.93	97.37	34.719	176.589	182.81	205.224	230.75	289.082	402.395	23.091	56.637	55.988	72.326	29.462	80.127	57.672	89.26	92.545	33.248	53.859	69.658	74.018
c43784_g1	GBXC01062555.1	PREDICTED: uncharacterized protein LOC101854311, partial					-3.43663		-2.26648							H		H		up		down	6	-0.414591	0.171886	-0.394567	0.155683	1.676	6.351	5.044	3.714	16.669	1.974	9.305	4.425	12.418	2.747	3.627	3.719	11.894	2.747	13.444	21.064	36.839	81.801	1.818	2.389	17.571	25.374
c43785_g1	GBXC01062558.1	capsulin precursor			-2.92434																		1	-0.188766	0.0356326	-0.158978	0.0252741	1.041	1.052	1.23	5.858	10.777	12.269	7.86	4.763	1.014	18.46	29.357	10.977	17.7	14.735	17.95	18.555	7.227	11.037	1.934	10.792	15.886	29.048
c43786_g1	GBXC01062559.1				-3.00652														down			up	3	-0.242462	0.0587879	-0.205982	0.0424286	6.671	7.466	10.59	35.84	5.051	172.842	15.925	6.437	77.836	10.754	21.862	16.825	15.649	15.63	12.636	40.294	22.556	39.348	10.3	24.269	7.963	68.877
c43806_g2	GBXC01062666.1	mam and ldl-receptor class a domain-containing protein 1-like	C:membrane	-2.9614	-3.18752														down	down	up	up	6	-0.430267	0.18513	-0.414321	0.171662	0.081	0	0.439	0.621	2.047	2.615	2.122	1.09	0.847	0.341	0.336	0.881	0.656	1.515	0.646	1.292	1.379	0.872	0.219	1.152	1.189	1.108
c43815_g1	GBXC01062712.1	low-density lipoprotein receptor-related protein 2-like	F:protein binding								-2.17357								up	down	down	up	5	-0.367957	0.135392	-0.352658	0.124368	15.505	6.519	12.46	11.388	16.598	5.43	9.496	5.23	14.422	17.932	19.259	10.692	12.737	12.478	17.517	19.592	19.032	29.554	3.197	7.944	9.274	31.854
c43829_g1	GBXC01062793.1	basement membrane-specific heparan sulfate proteoglycan core isoform x2	F:protein binding	-2.43634															up	up	down	up	5	-0.351172	0.123322	-0.384349	0.147725	6.622	0.189	0.201	2.542	3.17	2.527	4.205	5.464	9.579	2.921	4.014	7.422	2.793	2.333	2.117	3.843	1.451	10.031	0.052	2.358	3.176	8.326
c43829_g2	GBXC01062794.1	tolloid-like protein 2-like		-2.80621															up		down		3	-0.413415	0.170912	-0.339638	0.115354	1.171	1.661	0.565	3.117	3.502	3.557	9.075	6.164	8.112	6.189	2.844	4.2	5.125	3.726	5.604	2.518	8.201	4.16	5.84	3.89	3.859	3.6
c43830_g2	GBXC01062801.1												2.34753										1	0.071178	0.00506631	0.143585	0.0206168	20.012	24.08	33.678	23.234	14.267	44.223	2.94	21.738	21.937	26.119	40.251	19.786	44.511	43.126	105.075	69.356	23.7	31.702	23.218	24.914	16.301	31.937
c43832_g2	GBXC01062820.1						-4.15761																1	-0.233724	0.0546268	-0.234964	0.0552082	2.685	2.587	1.167	1.172	2.058	1.647	1.304	0.363	11.213	0	0.322	1.264	2.069	0.375	1.769	0.313	18.212	11.188	0.271	2.482	0.635	0.618
c43845_g1	GBXC01062870.1	acetylcholine receptor subunit delta-like	C:integral component of membrane; F:extracellular ligand-gated ion channel activity; P:ion transport				-2.10914											H					2	-0.499108	0.249109	-0.453543	0.205701	1.269	0.988	1.518	1.617	2.816	0.578	1.483	2.803	5.07	0.662	1.082	1.019	3.091	1.063	2.917	2.946	6.335	3.486	0.529	1.074	9.299	4.227
c43870_g1	GBXC01063012.1	hypothetical protein		-3.61193	-2.68648		-2.18557				-2.2404								up	up	down	up	8	-0.483022	0.23331	-0.505852	0.255887	1.302	2.124	3.375	16.04	22.808	10.71	62.461	18.052	10.318	3.141	5.294	2.129	8.378	2.096	9.94	9.446	20.925	18.596	1.831	2.708	6.033	16.513
c43870_g2	GBXC01063014.1			-5.03873			-3.36377												up	down	down	up	6	-0.337647	0.114005	-0.372963	0.139102	0	0	1.016	2.402	8.009	0	30.368	5.126	3.209	0.428	0.285	0.22	2.001	0.337	2.007	2.468	3.641	4.287	0	0	1.303	2.169
c43881_g1	GBXC01063068.1	arylsulfatase b-like	F:sulfuric ester hydrolase activity; P:metabolic process	-2.42857	-2.1597														down	up	up	up	6	-0.264684	0.0700574	-0.197231	0.0389	0.472	2.229	1.543	5.401	5.939	8.02	10.672	6.632	5.07	7.084	6.771	11.035	3.78	11.124	4.66	14.572	4.884	14.912	7.799	19.592	7.059	9.895
c43882_g3	GBXC01063087.1			-4.11525													A		up		down	down	5	-0.00876988	7.69108e-05	-0.0113937	0.000129816	0	1.052	1.192	0	9.701	0	14.238	30.368	0	0.969	3.561	9.42	3.363	0.375	2.534	3.151	10.246	0	23.617	6.692	2.988	4.532
c43895_g2	GBXC01063141.1					-2.58329																	1	-0.26617	0.0708463	-0.195467	0.0382073	1.838	0.778	1.079	0.293	0.319	0.629	2.837	1.103	3.877	0.635	2.654	0.677	1.217	1.591	3.155	1.917	2.28	3.288	0.413	2.591	2.777	1.394
c43910_g1	GBXC01063238.1	PREDICTED: uncharacterized protein LOC101861012		-3.58884	-2.55378														up		down	up	5	-0.588171	0.345945	-0.561033	0.314758	0.976	0.4	1.832	7.604	6.376	6.939	11.273	10.538	19.146	3.642	5.703	4.518	6.053	4.078	11.922	4.641	8.561	7.408	3.893	5.415	3.68	4.209
c43922_g3	GBXC01063309.1	PREDICTED: uncharacterized protein LOC105850064		-5.60564	-3.4413																		2	-0.278628	0.0776333	-0.308048	0.0948938	1.058	0.967	3.024	25.061	21.874	14.129	106.709	147.935	6.143	7.693	9.608	23.333	19.352	17.091	8.282	41.224	30.73	43.42	5.157	37.224	64.602	26.796
c43925_g1	GBXC01063330.1	PREDICTED: uncharacterized protein LOC101848295		-2.86225															up	up	down	up	5	-0.718163	0.515758	-0.71107	0.50562	0.39	1.935	1.267	4.194	2.461	3.268	9.905	6.865	12.12	2.941	5.345	3.368	4.785	2.265	5.527	6.961	6.488	6.656	0.348	2.902	4.714	3.951
c43957_g1	GBXC01063466.1	PREDICTED: uncharacterized protein LOC101861283, partial	F:calcium ion binding; F:protein binding	-2.83092															up		down	up	4	-0.542211	0.293993	-0.533517	0.284641	0.195	2.25	1.518	7.873	2.461	4.802	15.964	5.139	10.032	3.963	9.235	3.197	6.198	3.068	4.83	7.117	4.668	5.198	0.103	5.75	7.849	5.012
c43967_g1	GBXC01063511.1	neural proliferation differentiation and control protein 1-like isoform x1	C:integral component of membrane	-2.51152															up	up	down	up	5	-0.605012	0.366039	-0.53353	0.284655	3.84	8.454	5.571	21.183	20.537	21.91	29.793	38.44	43.588	10.493	22.498	15.259	20.561	11.766	27.976	22.537	26.368	28.009	13.42	13.912	17.547	18.747
c43994_g2	GBXC01063580.1				-2.11033																		1	-0.376435	0.141703	-0.364919	0.133166	1.237	0.505	4.655	5.764	12.481	11.753	6.518	5.49	7.122	4.177	3.444	10.097	10.94	6.732	4.889	10.228	8.949	8.621	9.114	7.719	8.313	14.353
c43997_g1	GBXC01063592.1	PREDICTED: uncharacterized protein LOC101863667	C:extracellular region; F:chitin binding; P:chitin metabolic process				-2.04823																1	-0.579726	0.336082	-0.61064	0.372881	5.206	9.464	6.299	10.381	16.408	2.489	14.877	14.328	26.255	3.155	3.904	1.696	6.939	2.058	7.202	5.39	21.186	10.158	2.785	2.91	12.059	12.082
c43998_g1	GBXC01063593.1	embl: }											-6.78827		-7.68213		A		up	up		down	6	-0.214606	0.0460556	-0.201334	0.0405352	10.917	25.447	6.801	16.169	5.702	9.868	6.646	15.431	6.561	0.495	3.144	0.799	0.426	0.995	1.182	0.691	2.712	8.391	4.989	5.54	3.518	3.212
c44018_g1	GBXC01063704.1	gpi-anchored protein	F:metalloendopeptidase activity; P:proteolysis	-3.69826	-2.44338														up		down	up	5	-0.583934	0.340979	-0.605967	0.367195	4.914	8.013	11.757	40.914	53.862	63.644	104.319	134.684	117.058	27.923	46.24	37.231	41.02	22.041	89.489	35.341	42.67	46.701	7.787	28.198	48.301	41.167
c44042_g1	GBXC01063845.1	PREDICTED: uncharacterized protein LOC106059554		-2.20425																			1	-0.494749	0.244777	-0.496624	0.246635	0.862	1.64	1.957	4.089	5.903	5.166	6.365	6.632	9.555	3.028	3.444	4.143	3.346	2.073	7.066	3.242	4.614	3.573	2.617	1.611	2.931	5.326
c44102_g1	GBXC01064113.1			-2.12898																			1	-0.486534	0.236715	-0.445938	0.198861	4.165	1.935	1.87	5.565	6.022	4.613	7.669	9.046	4.438	3.455	4.767	3.588	4.07	6.549	7.236	5.315	5.849	6.87	4.435	3.167	6.017	4.947
c44116_g1	GBXC01064163.1						-2.21024									H			up			down	4	-0.429639	0.18459	-0.40228	0.161829	0.7	2.692	5.81	5.483	12.942	1.936	5.406	10.058	16.235	3.081	6.895	11.663	14.721	2.142	8.792	20.497	32.982	45.742	17.868	2.148	16.236	27.663
c44125_g1	GBXC01064220.1	PREDICTED: uncharacterized protein LOC101848011 isoform X1	F:protein binding	-2.30923		-2.09113													down	down	up	down	6	-0.24034	0.0577634	-0.239472	0.0573466	6.427	11.819	5.96	8.904	17.378	9.566	20.386	46.032	77.048	10.894	8.584	17.005	17.036	28.215	11.896	35.933	17.555	51.486	15.341	72.502	107.496	99.854
c44160_g1	GBXC01064372.1	hemicentin- partial		-3.25319			-3.16985								-2.86056				up	down			5	-0.437616	0.191508	-0.426412	0.181827	2.652	12.113	2.296	9.104	10.339	7.052	95.027	94.738	1.873	2.486	16.62	10.929	30.752	16.755	22.593	63.292	51.231	87.847	16.669	75.124	42.316	90.411
c44174_g1	GBXC01064413.1	PREDICTED: uncharacterized protein LOC101852365	F:ubiquitin-protein transferase activity; F:protein binding; F:zinc ion binding; P:protein ubiquitination			-2.05034													down	down	up	down	5	-0.390033	0.152126	-0.371439	0.137967	9.713	12.976	3.94	2.25	6.66	6.134	21.434	23.269	16.199	3.582	8.175	8.898	9.246	11.193	12.211	5.793	2.541	34.974	3.597	3.058	6.693	27.866
c44180_g4	GBXC01064435.1	lps-induced tnf-alpha factor					-2.69396																1	-0.50762	0.257678	-0.494753	0.24478	1.643	1.746	1.506	0.293	1.893	0.251	1.47	3.439	3.078	0.18	0.541	0.481	1.865	1.293	1.531	2.617	2.92	2.805	0.516	1.657	2.296	4.8
c44245_g1	GBXC01064698.1	PREDICTED: uncharacterized protein LOC101848577	F:calcium ion binding; F:protein binding	-4.19342	-2.37355														up	down	down	up	6	-0.607898	0.36954	-0.55068	0.303248	1.79	4.837	8.445	51.037	27.813	28.686	132.962	71.339	158.51	84.478	161.268	43.502	100.694	61.954	117.405	144.333	109.743	94.177	2.153	52.684	104.874	55.825
c44247_g1	GBXC01064707.1	PREDICTED: uncharacterized protein LOC101848577		-2.0191																			1	-0.417528	0.17433	-0.334013	0.111565	1.757	4.837	3.89	12.935	6.518	9.968	16.513	12.991	17.106	13.447	21.365	10.341	17.947	9.923	19.821	14.679	15.987	12.677	8.534	19.149	23.442	19.162
c44374_g1	GBXC01064840.1			-2.83532	-2.22051																		2	-0.451385	0.203748	-0.371485	0.138001	0.39	0.189	1.029	2.273	3.336	2.891	4.128	3.037	5.261	2.881	2.084	1.957	1.652	2.089	5.502	2.008	2.893	2.306	0.89	1.891	3.273	3.563
c44699_g1	GBXC01065157.1						2.51036																1	0.340195	0.115733	0.368792	0.136007	0.895	0.21	0	0.316	0.343	0.541	0.422	0	0.37	2.179	1.704	0.734	0.937	0.39	0.621	0.379	0.297	0.087	0.219	0.677	0.692	0.425
c44754_g1	GBXC01065211.1	PREDICTED: uncharacterized protein LOC101863352		-2.9601															up	up	down	up	5	-0.253862	0.0644459	-0.367095	0.134759	3.27	5.615	2.786	11.119	13.356	26.913	28.476	43.878	27.675	3.362	2.808	2.471	4.47	1.385	1.837	1.498	1.325	0.254	2.952	5.167	5.105	5.594
c44999_g1	GBXC01065451.1	alpha-( )-fucosyltransferase c-like	C:membrane; F:fucosyltransferase activity; P:protein glycosylation	-3.08115	-2.93768														up		down		4	-0.478298	0.228769	-0.50026	0.25026	0.195	0.568	0	2.871	2.307	2.2	1.61	2.141	3.984	1.323	2.34	1.599	1.805	1.339	3.155	2.032	2.307	1.323	0.103	1.206	0.537	0.452
c45396_g1	GBXC01065840.1		F:serine-type endopeptidase inhibitor activity	-2.59227			-4.22495								-3.704				up	up	down	down	7	-0.515063	0.26529	-0.559287	0.312802	0	0	2.058	2.285	0.757	0.603	3.732	4.425	4.628	0.107	0.073	0.228	0.766	0.344	1.709	1.251	4.353	2.385	2.333	0.498	2.361	2.215
c4605_g1	GBXC01003832.1												2.256										1	-0.0354401	0.001256	-0.0791813	0.00626967	455.622	0.358	3.99	260.549	256.405	1026.82	241.665	1195.03	34.176	98.079	17.088	81.034	14.014	20.962	85.424	12.458	36.966	37.541	1.689	1.906	71.319	221.906
c46264_g1	GBXC01066692.1	angiopoietin-1-like isoform x2		-3.65835		-4.34622	-2.86319								-2.65186			M	up	down			7	-0.415921	0.17299	-0.375894	0.141296	0.342	1.115	0.527	0.246	0.13	0.918	6.94	17.325	3.257	0.294	2.259	2.381	8.957	2.02	4.991	13.001	8.128	16.045	0.168	4.988	12.295	18.581
c46967_g1	GBXC01067381.1			2.11041																			1	-0.000595179	3.54238e-07	-0.0756962	0.00572991	9.014	8.791	11.745	4.148	4.98	4.035	2.007	3.88	1.396	4.431	7.4	6.492	5.73	6.878	4.651	4.797	4.839	9.342	1.611	4.248	3.9	7.55
c47838_g1	GBXC01068228.1	pancreatic triacylglycerol lipase-like				3.84359																	1	0.396771	0.157427	0.363078	0.131826	5.906	0.631	10.741	1.898	5.513	15.726	0.32	0.882	0.37	2.359	0.395	2.765	1.149	0.23	0.306	1.53	1.487	0	18.216	4.739	8.045	7.034
c47843_g1	GBXC01068232.1						-3.14949		-2.11092										up			down	4	-0.517662	0.267973	-0.498977	0.248978	0	0	1.518	0	9.074	0	0.665	8.163	5.356	3.642	0.812	2.471	4.206	1.867	7.644	13.091	11.661	36.471	0.657	2.109	0	4.135
c48178_g1	GBXC01068553.1	perivitellin-2 67 kda subunit-like													-4.66002								1	-0.16272	0.0264779	-0.169847	0.0288481	2.733	5.952	0	0	0.521	0.415	12.628	0	0	1.223	0	0	0	0	0.646	0	0	0.539	0	1.058	4.039	1.828
c48828_g1	GBXC01069170.1	n-acetyllactosaminide beta- -n-acetylglucosaminyl- isoform c-like	C:membrane; F:acetylglucosaminyltransferase activity	-3.428															up		down	up	4	-0.423757	0.17957	-0.499059	0.249059	0	0.4	0	1.008	0.319	0.427	1.457	1.778	2.016	0.247	0.658	0.465	0.247	0.444	0.655	0.51	0.811	0.713	0.142	0	0.375	0.369
c48830_g1	GBXC01069172.1	cytochrome oxidase subunit i	C:membrane; F:cytochrome-c oxidase activity; F:binding; P:single-organism cellular process; P:oxidation-reduction process			11.3227				11.7806	6.49815				7.36403	A	M	A	up	up	down	up	11	0.441506	0.194927	0.400935	0.160749	7595.7	0	2.02	1.699	24.193	1538.65	0	0	0.525	863.304	0.278	0.922	708.001	1.981	5.068	1.086	0	1158.35	6013.47	4256.59	1037.11	2.151
c49118_g1	GBXC01069451.1			-3.73165	-3.31379																		2	-0.607991	0.369653	-0.568267	0.322927	1.302	0	4.404	17.809	26.334	17.586	22.482	24.541	33.246	18.206	20.488	12.576	19.003	9.471	38.197	19.164	36.182	32.201	6.33	8.824	18.687	26.519
c49250_g1	GBXC01069583.1	nadh dehydrogenase subunit 5	P:oxidation-reduction process; C:mitochondrion; F:oxidoreductase activity; P:ATP synthesis coupled electron transport; C:integral component of membrane; F:NADH dehydrogenase (ubiquinone) activity; C:mitochondrial inner membrane			11.3557				13.0764						M	M	A	up	up	down	up	9	0.420575	0.176884	0.419055	0.175607	552.656	0	0.188	0	0.757	318.533	0	0.065	0.048	102.844	0.102	0.171	88.017	0.222	0.043	0	0.036	127.06	868.458	1055.4	157.742	0.498
c49553_g1	GBXC01069880.1	trypsin alpha-3-like	F:serine-type endopeptidase activity; P:proteolysis	-5.68542		-3.81094										A		H					4	-0.201862	0.0407481	-0.216012	0.0466611	0	0.358	0.201	1.511	0.887	0.113	15.631	17.546	0.954	0	0.614	0.269	2.537	0.949	2.219	1.456	0	2.163	0.954	2.793	10.544	5.178
c49583_g1	GBXC01069908.1	nadh dehydrogenase subunit partial	P:oxidation-reduction process; C:mitochondrion; F:oxidoreductase activity; P:ATP synthesis coupled electron transport; F:NADH dehydrogenase (ubiquinone) activity							14.7535	11.0605						M	A	up	up	down	up	8	0.348018	0.121117	0.350528	0.12287	314.351	0	0.213	0.07	0	210.88	0	0	0	181.989	0	0	44.324	0	0	0	0	262.455	330.928	1005.66	61.874	0.609
c4968_g1	GBXC01004151.1						-2.69149																1	-0.328437	0.107871	-0.310277	0.0962721	6.052	5.846	5.91	9.186	30.025	10.396	12.947	31.861	13.993	3.529	6.157	7.642	17.786	5.516	15.11	20.916	30.648	64.362	10.197	8.715	42.943	25.208
c4974_g1	GBXC01004158.1	angiopoietin-related protein 2-like		-2.46257			-2.12683											H					3	-0.558859	0.312324	-0.565303	0.319567	0.96	0.294	0.678	1.851	0.497	1.37	5.215	3.439	3.221	0	0.665	1.052	1.345	0.222	1.344	1.827	3.578	2.504	0.799	0.654	2.614	2.058
c49828_g1	GBXC01070151.1			-6.84977															up		down		3	-0.432349	0.186926	-0.445584	0.198545	0	0	0	2.554	0.899	3.972	3.144	5.957	9.615	2.379	3.692	1.925	2.265	1.239	2.219	3.588	3.722	3.003	1.173	0.91	1.392	2.474
c49855_g1	GBXC01070178.1			-6.69712	-5.27203																		2	-0.218225	0.0476221	-0.25357	0.0642978	0	0.273	0	2.953	11.274	2.514	21.485	17.338	2.457	1.303	0.607	4.698	1.745	3.305	1.505	6.525	1.577	1.49	0.142	8.481	12.873	10.43
c50430_g1	GBXC01070744.1	hydrocephalus-inducing-like protein			-2.72988													H					2	-0.26802	0.0718347	-0.156872	0.0246089	0	0.252	0	0.797	0.781	0.679	0.959	0.065	0.155	1.096	1.477	0.351	1.03	2.027	1.156	1.168	1.226	0.864	0.18	0.879	0.676	1.108
c50667_g1	GBXC01070979.1	tenascin-n-like isoform x2	F:scavenger receptor activity; C:membrane; P:receptor-mediated endocytosis						2.31104								A						2	-0.162223	0.0263162	-0.0852764	0.00727207	0	0.231	0	2.624	1.491	0.302	1.048	0	0.131	0.648	1.433	0.571	1.362	3.779	1.811	0.551	0.757	0.095	0.735	0.124	0.847	4.495
c5108_g1	GBXC01004264.1	nadh dehydrogenase subunit 1	C:membrane; P:oxidation-reduction process	10.6046	7.56						-9.53276						H	A	up	down	up	down	9	0.0108847	0.000118476	-0.0499296	0.00249297	17.929	1911.83	0	1.816	8.802	2.2	0	1.363	0	0	7.582	5.513	299.273	0.252	5.076	1.456	0	1120.42	0.18	1.331	0	1101.33
c51587_g1	GBXC01071879.1	PREDICTED: uncharacterized protein LOC101853874		-7.52509		-5.8095																	2	-0.201234	0.0404953	-0.228631	0.0522722	0	0	0	0	0	0.314	4.959	20.038	0.286	0.227	0.154	0.481	0.358	0	0.238	8.59	0	0	0	4.466	7.247	0
c5168_g1	GBXC01004315.1														-3.41737								1	-0.212004	0.0449457	-0.177958	0.0316689	0.716	1.388	1.568	0.516	2.189	0.44	1.048	0.48	0.406	0.969	1.075	1.003	1.005	1.255	1.02	1.465	0.973	0.285	2.488	0.739	1.417	1.652
c5171_g1	GBXC01004318.1						-7.8202		-2.91619														2	-0.464394	0.215662	-0.447803	0.200528	0	0.589	0	0.89	2.354	0.377	0.294	0.415	2.779	0	0	0	0.647	0.214	1.743	1.967	7.236	10.871	0	0.319	0.244	2.824
c51802_g1	GBXC01072087.1	spermatogenesis-associated serine-rich protein 1-like isoform x1		-2.70042														H					2	-0.47474	0.225378	-0.424304	0.180034	0.179	0.168	0.364	0.89	0.544	0.214	2.262	1.661	1.276	1.564	0.673	0.497	0.86	0.627	1.565	1.3	1.73	1.656	0.09	1.509	1.36	0.794
c52303_g1	GBXC01072571.1			-5.02901			-2.6476		-2.73906														3	-0.190561	0.0363135	-0.200182	0.0400726	0.602	0	0	1.301	2.295	0.365	14.34	12.186	0.334	0.541	1.258	0	1.26	0	0.57	3.316	6.533	3.542	0.297	3.408	12.808	3.914
c52617_g1	GBXC01072873.1			-7.12109																			1	-0.220735	0.0487239	-0.232044	0.0538444	0	0	0	1.617	1.715	0.201	3.067	8.384	0.537	0	0.57	1.052	0.673	0.451	0.595	0.642	1.289	1.125	0.322	2.116	3.363	1.938
c52774_g1	GBXC01073027.1	glioma pathogenesis-related protein 1-like	C:extracellular region	-2.35692			-4.75345		-3.02142						-2.35138	H		H					6	-0.159602	0.0254728	-0.0780303	0.00608873	0.651	1.535	0.853	0	13.108	0.302	5.598	6.58	5.177	0	0.095	1.003	1.481	0.467	1.522	4.904	11.922	12.131	0.335	0.163	2.964	7.273
c52813_g1	GBXC01073065.1				-2.35743																		1	-0.271339	0.0736249	-0.21196	0.0449271	3.612	1.03	0.389	7.311	4.72	17.724	4.346	0.727	5.869	5.16	11.355	5.619	6.956	15.668	6.777	14.515	10.706	12.464	1.805	9.205	6.766	10.975
c53546_g1	GBXC01073779.1					-2.0723																	1	-0.0322461	0.00103981	-0.0778919	0.00606715	7.533	5.447	14.179	4.089	3.253	1.735	9.343	17.157	11.118	6.329	9.82	6.418	12.2	8.783	7.083	11.701	11.246	9.611	10.79	8.925	6.286	10.052
c543_g1	GBXC01000459.1						-3.34557																1	-0.322134	0.10377	-0.305086	0.0930775	0.96	0	0	0	0	0	1.892	3.893	0	0	0	1.786	3.354	1.339	0	6.772	3.064	7.559	0	0.498	2.296	3.692
c54955_g1	GBXC01075144.1			2.87399																			1	0.175867	0.030929	0.0846966	0.00717352	10.218	13.291	11.28	8.002	13.569	6.801	0.422	1.726	2.899	3.455	8.204	2.373	10.115	8.033	8.452	6.484	8.507	9.698	2.939	8.824	5.073	2.944
c54984_g1	GBXC01075173.1								-2.54551														1	0.0364133	0.00132593	0.0635263	0.00403559	0	0	0.64	0.855	2.709	0	10.647	0	0	2.653	0.885	4.429	0.204	1.66	0	5.669	4.281	2.322	0	0	9.795	14.695
c55149_g1	GBXC01075333.1				-4.91489																		1	-0.174289	0.0303766	-0.19478	0.0379391	0	0.358	0	1.101	3.786	11.401	2.007	1.791	0.644	1.698	0.79	0.897	1.328	1.339	1.071	0.765	1.027	3.272	1.328	0.778	0.741	0.434
c55775_g1	GBXC01075933.1	n-acetyllactosaminide beta- -n-acetylglucosaminyl- isoform b-like	C:membrane; F:acetylglucosaminyltransferase activity	-3.65736															up		down		3	-0.594559	0.353501	-0.570852	0.325871	0	0.252	0.276	2.484	1.431	0.49	1.904	3.387	2.803	0.822	2.267	0.497	1.481	0.658	2.968	1.284	1.424	1.759	0	0.809	1.645	1.098
c56324_g1	GBXC01076463.1			-8.07555		-5.01584			-2.03801														3	-0.236698	0.0560258	-0.287055	0.0824004	0	0	0	0.785	0	0.339	29.959	9.591	1.849	0.982	2.771	1.794	0.57	1.538	0.51	4.904	3.208	3.431	0	2.801	3.013	2.501
c56432_g1	GBXC01076570.1			-3.22799	-3.64285															up	down	down	5	-0.0286526	0.000820971	0.0142443	0.0002029	8.46	5.068	17.655	95.547	124.251	187.713	49.105	207.464	33.973	73.992	78.25	116.83	67.362	46.431	99.429	195.077	59.215	136.758	575.289	115.982	248.391	164.078
c56453_g1	GBXC01076590.1	glipr1-like protein 1			-2.08928																		1	0.156394	0.024459	0.238229	0.0567533	12.04	3.659	12.385	34.833	48.066	47.591	27.952	22.867	2.553	20.993	16.722	46.667	33.417	24.214	24.515	21.311	27.648	19.801	99.575	37.722	75.382	47.868
c57310_g1	GBXC01077415.1			-7.26575																			1	-0.249982	0.0624909	-0.298553	0.0891338	0	0	0	3.187	1.443	0	20.245	5.529	1.42	0.568	1.696	1.476	0.221	2.425	0.298	7.323	1.712	1.727	0	1.618	3.973	1.929
c57797_g1	GBXC01077882.1														2.62072								1	0.0256613	0.000658502	0.0903246	0.00815854	1.399	0	2.008	5.741	0.722	0.855	1.802	0	3.149	9.825	16.824	3.727	7.033	12.646	4.83	10.919	6.524	8.795	1.856	5.019	4.763	7.467
c5834_g1	GBXC01004878.1			-2.70814															up		down		3	-0.242929	0.0590144	-0.293863	0.0863557	0	0.21	0.703	1.441	1.029	1.911	0.844	2.985	2.72	0.989	0.651	1.468	1.243	0.788	1.139	0.823	1.09	0.087	0.116	0.226	0.774	0.508
c58668_g1	GBXC01078713.1			-4.05645															up		down	up	4	-0.604941	0.365954	-0.560509	0.314171	0	0.105	0.213	0.445	0.402	0.955	1.329	1.739	2.946	0.602	0.548	1.036	1.745	0.627	2.126	1.053	1.018	1.87	0.052	0.475	0.725	0.748
c5877_g1	GBXC01004916.1			-5.67426	-3.96419																		2	-0.228185	0.0520685	-0.240407	0.0577957	3.531	3.533	0	35.747	67.337	30.621	168.774	241.323	12.155	17.684	9.191	29.197	30.173	16.533	13.486	90.446	30.883	94.384	26.57	53.05	181.518	99.918
c5905_g1	GBXC01004939.1	neurogenic locus notch homolog protein 1-like	F:calcium ion binding; F:protein binding										-4.28694		-2.85587				up	down	down	up	6	-0.368682	0.135927	-0.357076	0.127503	0	0.294	0.163	0.234	0.248	0.101	0.677	0.104	0.358	0.214	0.139	0.073	0.17	0.337	0.145	0.494	0.496	0.19	0	0.405	0.497	0.72
c59171_g1	GBXC01079204.1						2.19648																1	0.148771	0.0221328	0.175102	0.0306606	0.716	0	3.902	1.031	0.544	6.562	2.786	3.854	0	12.825	9.63	3.328	2.495	5.241	3.367	2.913	2.262	0.277	0	9.936	2.817	4.098
c59313_g1	GBXC01079346.1				2.12315																		1	0.212173	0.0450172	0.086395	0.0074641	21.541	10.137	56.176	10.861	5.477	4.814	7.311	6.606	19.158	1.176	0.782	0.913	0.911	1.828	6.769	1.333	3.253	4.358	0.645	0.335	1.034	2.501
c59366_g1	GBXC01079399.1				2.43231																		1	0.379961	0.144371	0.267353	0.0714777	9.729	10.81	4.567	2.25	2.685	0.478	3.004	4.464	2.624	1.564	1.272	1.468	0.954	1.507	2.194	0.222	2.271	1.529	1.173	1.19	4.258	2.668
c5943_g1	GBXC01004967.1	carboxylesterase -like	F:hydrolase activity; P:metabolic process	-2.27623	-2.89358																		2	0.0504518	0.00254539	0.108545	0.0117819	1.627	0.715	0.264	4.335	7.181	11.074	5.368	7.164	1.467	5.447	7.063	6.843	4.393	6.457	5.842	9.01	6.137	5.99	11.035	3.291	18.491	8.464
c59605_g1	GBXC01079632.1	nadh dehydrogenase subunit 5	P:oxidation-reduction process; C:mitochondrion; F:oxidoreductase activity; F:NADH dehydrogenase (ubiquinone) activity							-10.8998	-11.4519		-7.45568						up	down		down	6	-0.0810106	0.00656271	-0.120648	0.0145559	0	2162.05	0.176	13.532	6.767	7.819	0.077	45.241	2.863	0	24.224	86.809	586.712	103.924	56.921	0.938	0	1862.26	0.619	0.047	0	2281.19
c59984_g1	GBXC01080002.1	cytochrome oxidase subunit partial	C:mitochondrial inner membrane; C:integral component of membrane; C:respiratory chain; F:cytochrome-c oxidase activity; F:iron ion binding; F:heme binding; P:oxidative phosphorylation; P:aerobic respiration; P:hydrogen ion transmembrane transport							14.986	14.9826					M	H		down	down	up	up	8	0.341337	0.116511	0.262798	0.0690628	10951.9	0	0	0	0	0	0	0	0	0	0	0	21.549	0	0	0	0.649	0	0.361	3917.9	28.392	0
c60206_g1	GBXC01080218.1									-7.86523		-8.04755			-8.29251								3	-0.305107	0.0930905	-0.299334	0.0896006	0	1.241	2.786	0	15.651	0	0	9.526	0	0	1.535	0	2.69	0	0	0	0	5.031	0	0	0	0
c6077_g1	GBXC01005077.1	collagen alpha-1 chain-like		-2.73797		-2.59615														down		up	4	-0.514528	0.264739	-0.480052	0.23045	0.114	0.336	0	0.176	0.379	0.075	1.38	1.298	1.014	0.535	0.461	0.228	0.468	0.513	0.51	0.206	0.487	0.713	0	0.303	0.513	0.729
c60981_g1	GBXC01080980.1	perlucin-like protein	F:carbohydrate binding	-8.62416			-2.19162		-2.42613										up		down		5	-0.113692	0.0129259	-0.119014	0.0141644	0	0	0	1.066	2.603	1.031	9.279	13.069	0.239	0.842	0.994	0.701	0.885	0.826	0.391	4.443	3.866	3.637	0.103	7.804	10.642	5.511
c60996_g1	GBXC01080995.1	PREDICTED: uncharacterized protein LOC101854594											-2.76346						down	down	up	up	5	-0.110034	0.0121074	-0.0605301	0.0036639	0	0	0	2.226	2.129	3.029	3.106	1.038	0	3.569	2.369	3.344	1.618	3.703	0.289	5.554	1.108	3.257	0	10.66	3.957	0.702
c61164_g1	GBXC01081163.1		F:protein binding				-3.22905		-2.83931								H	H					4	-0.277271	0.0768795	-0.205981	0.042428	0	0.526	0.778	1.066	0.568	0	0.447	0.493	0.513	0.167	0.219	0.179	0.128	0.069	0.604	0.741	2.154	2.837	0.193	0.28	2.589	0.978
c62190_g1	GBXC01082165.1	kelch-like protein 24					3.1119																1	0.27583	0.076082	0.257702	0.0664104	0	0	0.753	0.34	0.367	0.289	0.345	0.96	1.193	2.433	0.417	2.137	0.749	0.505	0.663	0	0.108	0.467	0	0.599	0.92	0.268
c62557_g1	GBXC01082527.1	PREDICTED: uncharacterized protein LOC101863352	F:protein binding		-3.21718											H							2	-0.0256035	0.000655542	-0.0461002	0.00212523	1.773	0.736	2.07	5.261	15.048	27.403	0	2.518	8.887	0.348	2.778	0.09	1.243	0.558	2.577	1.061	1.144	2.155	3.274	4.886	0.155	0.443
c62669_g1	GBXC01082635.1				-3.18395																		1	-0.375329	0.140872	-0.352311	0.124123	0.586	1.115	0	2.929	7.524	8.887	1.968	2.349	2.612	1.297	1.382	0.538	1.822	3.045	2.457	5.036	3.136	2.274	0.58	1.486	0.456	1.108
c62830_g1	GBXC01082791.1	dorsal-ventral patterning tolloid-like protein 1		-8.69571			-2.31067																2	-0.336602	0.113301	-0.380287	0.144618	0	0	0	0	0.982	0.075	7.26	7.099	0	0.394	0.409	0.122	0.536	0.589	0.06	0.65	2.721	1.545	0	2.249	0.342	1.634
c62994_g1	GBXC01082953.1	predicted protein		-3.43452																			1	-0.232912	0.0542479	-0.210194	0.0441815	0	0	1.217	2.027	0	0.691	1.904	6.437	6.322	1.256	0.505	0.791	1.567	0.199	0.264	0.979	3.037	0.879	1.392	0	0.44	0.646
c63525_g1	GBXC01083473.1	carbohydrate sulfotransferase 14-like		-4.16869	-3.31807														up		down	up	5	-0.528198	0.278993	-0.589999	0.348099	0	0.336	0.376	3.784	3.49	1.71	3.694	4.945	6.656	0.622	1.345	0.987	1.464	1.477	1.803	1.901	1.099	1.228	0	0.708	1.229	0.794
c63826_g1	GBXC01083761.1	PREDICTED: SCO-spondin-like		-3.20655															up	down	down	up	5	-0.350195	0.122637	-0.348273	0.121294	2.424	12.702	3.338	40.351	9.937	19.522	85.595	47.434	60.253	39.151	86.037	18.734	42.033	25.721	32.381	36.007	28.359	20.086	3.79	46.841	48.699	41.767
c63899_g1	GBXC01083833.1														-3.22383								1	-0.358417	0.128463	-0.313331	0.0981761	0	0	0	0.41	1.751	0.704	1.112	0	1.932	0.769	0.687	0.807	0.8	1.002	0.536	2.156	1.298	0.222	0	2.941	1.352	0.434
c6404_g1	GBXC01005347.1	PREDICTED: uncharacterized protein C2orf50-like isoform X1					-2.50538											H					2	-0.566919	0.321398	-0.54051	0.292151	0.293	1.115	0	0.633	0	0.717	2.377	2.349	0.811	0	0.519	0.277	1.124	0.207	0.544	0.831	1.956	2.512	0	0.296	2.264	2.095
c64223_g1	GBXC01084150.1	PREDICTED: uncharacterized protein LOC101855745		-7.62228															up	up	down	down	5	-0.424188	0.179935	-0.472659	0.223406	0	0	0	1.09	1.94	1.031	1.431	4.27	3.257	1.043	1.133	0.555	0.817	0.711	2.5	1.094	0.892	1.505	0.168	0.506	0.391	0.314
c64755_g1	GBXC01084660.1						-2.49217										H	H					3	-0.379783	0.144235	-0.336814	0.113444	0	0	0	0	0	0	1.649	3.4	0.477	0	1.009	1.949	2.639	1.461	0	5.891	3.046	8.565	0	2.607	4.657	5.474
c65516_g1	GBXC01085404.1	hypothetical protein CAPTEDRAFT_224105		-3.87984			-4.82493											H	up			down	5	-0.438406	0.1922	-0.453394	0.205566	0.635	0	1.38	5.038	1.455	2.728	20.667	10.265	2.147	0	0.38	0	2.656	0.444	1.794	5.159	4.299	6.965	1.882	1.634	9.005	3.637
c65914_g1	GBXC01085789.1		F:carbohydrate binding; P:cell adhesion										3.00457										1	0.240722	0.057947	0.230252	0.053016	20.793	0	0	1.371	5.773	11.602	2.761	4.672	0.358	8.769	5.089	1.77	4.632	1.989	2.075	3.662	2.568	2.472	1.921	5.836	7.703	20.233
c67374_g1	GBXC01087197.1			-4.01025					-2.63319														2	-0.324408	0.10524	-0.357636	0.127904	0.911	0	0.477	2.46	2.106	0.277	8.052	16.093	0.251	0.608	1.543	2.259	1.677	0.727	0.213	8.813	3.154	5.174	0	4.038	2.654	2.668
c67678_g1	GBXC01087486.1	perivitellin-2 67 kda subunit-like													-2.64079								1	-0.308723	0.0953096	-0.313056	0.0980038	1.253	2.44	0	0	2.402	1.156	13.497	0	0	1.417	0	0.294	0	0	0	0	0	2.472	0.309	0.327	3.973	0.48
c69201_g1	GBXC01088942.1	b-cell receptor cd22- partial	F:protein binding				-2.64832										H	H					3	-0.374056	0.139918	-0.34696	0.120381	0	1.009	0.414	1.16	1.443	0.088	2.096	0.986	0.966	0.294	0.278	0.253	0.417	0.329	0.689	0.716	1.604	3.09	0	0.607	2.068	4.892
c69378_g1	GBXC01089119.1				-2.16627														up	down			3	-0.134783	0.0181664	-0.138988	0.0193177	3.189	1.851	4.856	24.44	8.269	16.04	15.516	5.593	15.46	12.311	23.091	14.607	12.933	19.654	9.915	15.017	15.284	17.012	3.79	13.788	11.823	10.726
c69654_g1	GBXC01089394.1	cytochrome oxidase subunit i	F:cytochrome-c oxidase activity; P:oxidation-reduction process							13.7643						M	H	A					4	0.406612	0.165333	0.341776	0.116811	28139.9	0	0	0.937	0	5361.87	0	0.882	0.74	2131.49	1.967	2.985	1936.71	1.806	1.233	0	0	2511.41	14040	7340.31	2594.43	2.003
c7058_g1	GBXC01005895.1						-3.33753		-2.40729									M	up	up		down	6	-0.314994	0.0992212	-0.244631	0.0598445	2.864	33.144	36.539	14.552	135.833	10.459	62.346	80.489	73.434	9.016	6.507	29.572	44.417	5.822	37.023	73.693	147.808	245.237	27.872	8.862	203.242	110.349
c70604_g1	GBXC01090327.1			-5.93542																			1	-0.22194	0.0492572	-0.229172	0.0525197	0	1.22	0	3.55	14.811	0	63.241	40.712	0.704	0.555	7.085	11.361	6.002	3.848	2.917	23.591	10.111	19.848	0.606	17.344	19.167	13.744
c7065_g1	GBXC01005902.1						-3.53914		-2.15031								H						3	-0.464288	0.215563	-0.431889	0.186528	0	0	1.305	0	0	0	5.138	6.255	0.656	0	0.702	2.137	3.635	3.221	0	11.931	7.39	15.015	0	3.618	6.921	9.35
c7094_g1	GBXC01005928.1				9.14954	-7.72608																	2	0.233153	0.0543605	0.196221	0.0385028	417.225	300.921	179.834	0	0	1.081	0	300.424	16.975	79.252	0	111.21	191.274	27.175	37.406	126.486	109.77	188.87	72.696	0	124.212	118.093
c72038_g1	GBXC01091718.1	PREDICTED: uncharacterized protein LOC101855474					-3.19586		-2.675									M					3	-0.60964	0.371661	-0.615788	0.379195	0.488	0	0.527	0.715	1.893	2.426	1.674	3.335	1.67	0	0.146	0.701	0.69	0.176	0.23	1.572	3.352	3.106	0	1.012	1.164	2.271
c72230_g1	GBXC01091907.1	cytochrome b		8.62389						12.7226	12.9133					M	H		down	down	up	up	9	0.390293	0.152328	0.349347	0.122043	15258.6	0	0	0	1.526	4505.62	0	40.179	1.181	1859.25	0	0	1381.36	0	0	0	0	2067.52	16571.9	2558.15	1910.51	3.184
c72703_g1	GBXC01092361.1						-2.24177									H	H	H	up			down	6	-0.448944	0.20155	-0.42184	0.177949	0.602	0.568	2.208	1.289	0	0.729	2.007	2.816	4.175	1.865	0.526	3.385	3.55	0	2.653	6.739	4.281	16.14	3.146	1.517	6.156	15.848
c73421_g1	GBXC01093054.1	complement c1q tumor necrosis factor-related protein 3-like isoform x2					2.95508												down	down	down	up	5	-0.0484692	0.00234926	-0.114132	0.013026	1.334	0	2.008	0.281	0	11.602	0.639	15.301	10.02	5.267	1.126	3.164	2.409	0.543	1.156	0	1.19	0.071	4.821	4.451	2.663	3.904
c7356_g1	GBXC01006148.1				-4.33711																		1	-0.216813	0.0470081	-0.244409	0.059736	0.504	0	0	1.465	7.725	5.581	4.154	3.063	4.831	1.129	0.154	2.365	0.885	0.887	0.238	0.732	0.46	0.594	0.245	1.556	0.399	0.96
c74310_g1	GBXC01093922.1														2.04047								1	0.116063	0.0134706	0.175911	0.0309447	4.458	0.862	2.861	4.511	1.36	1.911	2.799	2.699	7.253	3.589	7.421	3.98	2.81	6.893	1.675	3.983	1.802	1.22	6.433	0.91	1.742	3.563
c74645_g1	GBXC01094242.1			-4.15722	-3.60911				-2.18311														3	-0.0181432	0.000329177	-0.00268399	7.20379e-06	0	0	0.866	6.186	5.631	1.006	12.781	4.672	0.227	0.728	1.089	1.729	0.86	0.865	0	2.575	2.568	3.676	0	5.408	4.144	0.618
c74649_g1	GBXC01094246.1	cytochrome b apoenzyme	C:membrane; F:electron carrier activity; F:oxidoreductase activity; P:respiratory electron transport chain						9.51139									A					2	-0.0718124	0.00515702	-0.0355805	0.00126597	0	0	0	0.785	2.094	0	0	2.206	0	0.247	10.273	2.814	2.903	4478.47	0.51	0	0	6.434	0	0	0	0
c75159_g1	GBXC01094744.1			-3.23717															up	down	down	up	5	-0.443889	0.197037	-0.439716	0.19335	0	9.443	0	20.258	20.833	8.724	42.472	30.031	32.339	20.291	46.086	14.941	30.897	13.717	17.925	22.381	19.456	9.294	2.256	17.336	29.361	20.897
c7607_g1	GBXC01006379.1		F:hydrogen ion transmembrane transporter activity; P:ATP synthesis coupled proton transport								16.1307		-5.55261				M	A	up	up	down	down	8	0.289713	0.0839337	0.313017	0.0979798	0.146	532.842	0.74	0	0	0	0.064	0	0.084	0	0.044	2335.7	0.102	0	0	0	0.063	0.388	23.373	5583.61	0	0
c77972_g1	GBXC01097429.1												-3.13584						down	down	both	up	5	-0.324522	0.105315	-0.357963	0.128138	7.5	0	0	94.188	9.298	0	7.618	16.962	121.686	3.442	1.55	0	0	0	0	0	0	0	2.411	0	3.053	38.075
c78084_g1	GBXC01097535.1	low quality protein: hemicentin-1					-2.23117		-2.28223										up		down		4	-0.37454	0.14028	-0.365771	0.133788	0	0	0.753	0.504	0	0	5.394	12.121	1.169	0.622	1.66	4.192	1.694	0.727	3.912	10.261	6.254	14.365	1.702	2.14	7.646	12.156
c7876_g1	GBXC01006609.1			-5.26922		-3.72702																	2	-0.27095	0.0734137	-0.289514	0.0838183	0	0.189	0.816	2.238	0.603	0.352	22.533	18.299	0.978	0.348	2.062	2.577	2.724	3.236	1.361	11.256	4.073	4.794	1.083	6.886	12.116	4.994
c7882_g1	GBXC01006615.1	cytochrome b	C:membrane; F:electron carrier activity; F:oxidoreductase activity	9.51647						-11.7046	-12.2089						H	A	up	up	up	down	9	0.00372888	1.39046e-05	-0.0562644	0.00316568	0	7876.86	0.251	1.031	324.996	3.583	0.115	10.966	0.93	0	0.629	4.975	927.533	139.254	1.556	0.033	0	4007.12	0.786	0.062	0	4960.32
c79101_g1	GBXC01098511.1					5.60422				14.5188						M	M		down	down	up	up	8	0.327272	0.107107	0.243577	0.0593299	9326.69	0	0	0	88.323	21.156	0	0	2.088	4.144	0	0	8.063	1.079	2.9	0	0.279	0.721	26.247	2389.33	11.652	0
c7926_g1	GBXC01006653.1	udp-sugar transporter ddb_g0278631	C:integral component of membrane; C:membrane	-2.70495															up	up	down	both	5	-0.410301	0.168347	-0.494882	0.244908	0.504	1.262	0.703	2.179	4.791	2.162	3.515	5.074	9.424	1.263	1.082	0.873	1.584	0.597	2.185	2.896	1.568	2.686	0.425	2.459	0.586	0.821
c80412_g1	GBXC01099794.1	vitellogenin-4- partial	F:lipid transporter activity; P:lipid transport		-2.3497														down	down	up	up	5	-0.0311559	0.000970691	0.00422753	1.7872e-05	1.725	3.302	0.929	15.571	14.539	5.808	17.267	1.454	1.932	22.543	7.429	6.679	5.125	9.548	3.24	5.834	6.398	9.294	1.508	31.925	15.348	17.048
c80926_g1	GBXC01100290.1	PREDICTED: neurotrypsin	F:serine-type endopeptidase activity; P:proteolysis	-7.49824													M		up	up	down		5	-0.00717391	5.1465e-05	-0.0178944	0.00032021	0	0	0	4.077	0	2.25	10.429	3.426	0.31	0.254	0.585	1.737	0.298	0.895	1.19	0.724	1.388	0.887	0.142	2.871	7.581	1.717
c81680_g1	GBXC01101022.1	PREDICTED: uncharacterized protein LOC106078822		-2.24309															up		down		3	-0.266302	0.0709165	-0.370318	0.137136	1.171	1.703	0.64	1.699	1.798	1.81	6.582	6.748	5.642	2.112	2.113	0	1.03	1.033	1.667	2.049	1.334	4.16	0.877	0.91	0.692	1.578
c8188_g1	GBXC01006869.1	PREDICTED: uncharacterized protein LOC101849855		-4.21761															up		down	up	4	-0.371624	0.138105	-0.393483	0.154829	0	0	0.477	1.136	0.864	1.785	2.032	3.764	4.247	0.401	1.185	0.636	1.098	0.314	1.879	1.465	0.496	0.349	0.67	0.451	1.213	0.932
c82444_g1	GBXC01101768.1	collagen alpha-5 chain-like		2.23449																			1	0.409672	0.167831	0.311712	0.0971646	4.865	7.634	1.38	2.706	2.165	0.465	0.537	0.882	1.885	0.668	0.439	1.15	0.783	0.13	0.612	0.263	0.667	0.879	3.12	0.381	0.651	1.061
c82880_g1	GBXC01102191.1				-2.98086															down		up	3	-0.261704	0.0684888	-0.237221	0.0562738	0.83	1.199	0	9.912	5.418	4.337	5.215	3.076	3.268	5.574	7.78	3.515	6.113	9.364	1.947	5.859	5.416	6.846	0.619	4.03	2.768	5.372
c8293_g1	GBXC01006957.1					-3.29312													up		down	down	4	-0.408014	0.166476	-0.483509	0.233781	1.611	2.692	0.464	0	0.923	0.541	5.227	5.412	3.829	0.361	0.358	0.375	1.541	0.566	1.318	0.922	2.884	0.856	1.998	0.412	1.881	2.132
c83426_g1	GBXC01102723.1	sco-spondin-like isoform x5													-2.82644			M					2	-0.272292	0.0741427	-0.274315	0.0752489	0.879	0	0	1.277	0.674	0.264	3.822	1.181	0.251	0	0	0	0.307	0.306	0	0.51	0.198	0.174	0.219	0	1.726	1.505
c83981_g1	GBXC01103263.1			-3.38941																			1	-0.235206	0.0553216	-0.136653	0.018674	0	0	0.452	1.839	0.651	0.779	2.441	0.999	1.897	1.798	3.129	1.003	1.49	2.632	1.888	1.934	1.802	2.084	1.599	1.509	2.223	1.043
c8425_g1	GBXC01007069.1			-7.99813		-3.31894			-2.16741														3	-0.208553	0.0434945	-0.258089	0.0666102	0	0	0	1.066	0.757	1.508	27.939	5.658	1.944	0.882	2.647	4.168	0.519	1.385	0.468	4.846	2.667	3.867	0.735	3.789	3.485	2.446
c85037_g1	GBXC01104290.1	cytochrome oxidase subunit partial	C:mitochondrial inner membrane; C:integral component of membrane; C:respiratory chain; F:cytochrome-c oxidase activity; F:iron ion binding; F:heme binding; P:oxidative phosphorylation; P:aerobic respiration; P:hydrogen ion transmembrane transport					-15.707										A					2	-0.0720043	0.00518462	-0.0334453	0.00111859	0	0	0	4.733	2.768	0	0	0.986	0	0	0	0	106.075	5551.84	9.269	0.214	0	53.142	1.792	0	0	0.277
c85396_g1	GBXC01104638.1	low quality protein: myosin heavy striated muscle					2.5645													down	down	up	4	-0.0241051	0.000581058	-0.00898483	8.07271e-05	2.196	1.43	0	3.175	5.572	4.048	5.01	3.465	2.481	10.212	9.454	1.705	7.424	3.841	1.037	0.428	0.333	2.876	0.722	5.299	11.302	6.452
c86967_g1	GBXC01106152.1	cytochrome oxidase subunit partial	C:mitochondrial inner membrane; C:integral component of membrane; C:respiratory chain; F:cytochrome-c oxidase activity; F:iron ion binding; F:heme binding; P:oxidative phosphorylation; P:aerobic respiration; P:hydrogen ion transmembrane transport										-13.2416			A	M	H	up	down	down	up	8	-0.155095	0.0240546	-0.18099	0.0327574	0	0	59.89	0	0	0	0	0	14500.2	0	0	7588.61	34.396	0	0	0	0	0.753	59.753	0	0	0
c88464_g1	GBXC01107581.1	sushi von willebrand factor type a egf pentraxin domain-containing partial			-4.33781															up	down		3	-0.203877	0.0415658	-0.150647	0.0226944	2.001	0	0	14.517	9.866	27.165	9.88	10.849	1.145	11.783	14.865	23.293	10.523	15.752	11.411	16.522	14.635	8.288	7.89	13.056	24.395	16.218
c88867_g1	GBXC01107976.1	transmembrane protease serine 11f isoform x1	F:serine-type endopeptidase activity; P:proteolysis	-8.21194																	down	up	3	-0.0134582	0.000181124	-0.0307199	0.000943711	0	0	0	1.101	0	0.151	8.295	12.186	0	0.341	0.3	0.84	0.536	0.903	0.119	0.65	1.37	3.193	0	9.314	5.846	0.092
c8927_g1	GBXC01007464.1						-2.10406								-4.84107		M	H					4	-0.48887	0.238994	-0.445791	0.198729	0	0	4.241	0	0	1.006	4.231	12.42	0.728	0	5.93	5.032	8.693	4.713	2.44	11.709	15.77	21.124	0	4.801	6.302	20.667
c89282_g1	GBXC01108381.1	low-density lipoprotein receptor-related protein	C:membrane part; C:cell part; F:protein binding; P:transport; P:single-multicellular organism process; P:regulation of biological process												-3.04988		H	H					3	-0.121069	0.0146578	-0.053951	0.00291072	2.05	0	0	0	0.899	0.176	0.281	0.792	0.322	0	0.088	0	0	0.099	0.272	0.584	1.568	1.26	0	0	1.474	2.437
c89517_g1	GBXC01108613.1	a disintegrin and metalloproteinase with thrombospondin motifs 9-like isoform x1		-8.45541		-5.38157																	2	-0.106493	0.0113408	-0.141697	0.0200779	0	0	0	0.457	0	0	8.576	11.654	0.119	0.381	0.066	0.302	0.596	0.681	0.102	1.037	0.099	2.932	0	4.871	3.485	0.083
c90113_g1	GBXC01109194.1	nadh dehydrogenase subunit 4	C:integral component of membrane; C:membrane; C:respiratory chain; F:NADH dehydrogenase (ubiquinone) activity; C:mitochondrion; P:oxidation-reduction process; P:mitochondrial electron transport, NADH to ubiquinone; F:oxidoreductase activity; C:mitochondrial membrane; P:ATP synthesis coupled electron transport								-9.36634						H		up			down	4	-0.0409052	0.00167324	-0.0935407	0.00874987	0	1431.25	0.627	32.349	0.154	0	0	132.582	0.728	0	24.502	98.512	227.833	0	60.348	0	0	979.253	1.637	0	0	1301.53
c90898_g1	GBXC01109963.1				-2.13367														down	down	up	up	5	-0.0676353	0.00457454	-0.0315014	0.000992341	19.117	1.746	42.436	67.978	57.305	154.201	67.062	4.711	40.928	18.226	57.558	97.615	22.468	50.118	25.765	118.743	73.715	36.535	11.835	58.722	134.74	38.463
c90999_g1	GBXC01110062.1	seminal fluid protein cssfp033	F:serine-type endopeptidase activity; P:proteolysis	-6.78782																			1	-0.440906	0.194398	-0.456572	0.208458	0	0	0	1.148	0	0	5.138	10.733	0	0	0.161	0	2.222	1.492	0.748	0.461	1.433	3.328	0	1.362	1.457	4.855
c91003_g1	GBXC01110065.1	PREDICTED: uncharacterized protein LOC101863352			-3.67188														down	down	up	up	5	-0.267289	0.0714435	-0.176097	0.0310102	0.212	0	0.213	2.941	1.42	2.25	0.971	0.545	1.479	0.909	0.965	0.677	1.073	1.232	1.046	1.333	1.64	0.483	1.238	1.548	1.897	1.541
c91078_g1	GBXC01110140.1														-2.69477	H		H					3	-0.29415	0.0865243	-0.248263	0.0616344	0	0	2.259	0	5.253	0	1.01	0	1.944	0	0.205	0.326	0.238	0	0	1.21	2.505	5.15	0	1.066	1.091	15.599
c91208_g1	GBXC01110263.1			-7.95348		-3.72147																	2	-0.244267	0.0596662	-0.284712	0.0810609	0	0	0	0.445	1.183	0	11.094	9.344	0.513	0.14	0	0	0.434	0.214	0.145	1.234	2.622	0.721	0	1.097	4.56	1.052
c91389_g1	GBXC01110439.1				-2.91673															down	up	up	4	-0.3184	0.101379	-0.235478	0.0554497	0	0.61	0.339	4.358	1.467	2.916	3.208	0.857	2.314	2.125	5.352	2.545	4.666	8.408	2.525	2.995	2.848	5.103	0	3.875	2.842	4.098
c91427_g1	GBXC01110474.1			-3.5261											-2.39513								2	-0.336988	0.113561	-0.358276	0.128362	1.432	0.336	0.389	3.644	0	5.305	21.664	6.307	0.811	0.481	1.492	2.879	4.666	3.81	0.672	5.99	2.911	6.917	4.138	6.419	8.712	9.433
c91462_g1	GBXC01110509.1			-6.48495		-4.42041	-2.86141												up		down		5	-0.180363	0.0325308	-0.183269	0.0335873	0	0.336	0	0.75	0	0.955	11.362	25.268	0.68	0	0.409	1.24	3.84	2.341	1.871	6.023	2.172	3.748	0.438	5.104	14.949	6.507
c91475_g1	GBXC01110522.1	carbohydrate sulfotransferase 11-like	C:integral component of membrane; F:sulfotransferase activity; P:carbohydrate biosynthetic process	-6.68043															up		down		3	-0.604516	0.36544	-0.595318	0.354404	0	0	0	0.328	0.532	0.691	0.486	1.298	1.396	0.909	0.636	0.489	0.996	0.566	1.378	1.284	0.658	1.157	0.052	0.226	0.44	0.212
c91793_g1	GBXC01110830.1	kyphoscoliosis peptidase					-4.3824		-2.03046								H		down	up	down	down	7	-0.275682	0.0760007	-0.284007	0.0806599	1.302	1.241	3.2	0.633	1.171	0.264	2.595	3.504	1.694	0	0.19	0.204	1.064	0.612	0.51	1.053	4.56	3.914	0.657	0.661	2.272	1.643
c91988_g1	GBXC01111018.1	trypsin alpha-3-like	F:serine-type endopeptidase activity; P:proteolysis						-2.30255														1	-0.463082	0.214445	-0.494288	0.244321	0	0	0	1.98	0.177	0.277	4.384	1.856	0	0.1	0.673	1.085	0.562	0.405	0.213	1.308	3.172	1.886	0	0.35	0.269	0.517
c92300_g1	GBXC01111320.1						-3.66718		-4.0672	-6.97203							H	H	down	up	down	down	9	-0.248964	0.0619832	-0.219526	0.0481915	2.636	0	9.586	0	0	3.306	9.407	0	18.406	1.216	4.102	7.25	5.534	0	3.818	37.398	20.907	113.122	0	0	0	3.101
c93295_g1	GBXC01112293.1				2.28337																		1	0.296281	0.0877823	0.280525	0.0786943	9.485	9.695	7.842	2.824	0	3.08	5.688	4.14	6.286	0.501	2.332	8.881	5.466	0.199	8.928	2.098	8.561	0.658	11.358	6.878	3.949	4.255
c93875_g1	GBXC01112852.1			-8.29724		-3.59866													up	down			4	-0.174345	0.030396	-0.203283	0.041324	0	0	0	3.011	7.749	3.872	86.873	87.276	9.579	13.293	0.636	12.38	2.903	5.761	4.983	4.353	9.606	4.952	5.028	15.398	63.12	29.897
c9437_g1	GBXC01007878.1	solute carrier organic anion transporter family member 1b7	C:membrane; F:transporter activity; P:transport	-4.4297															up		down	up	4	-0.578796	0.335004	-0.576758	0.33265	0.163	0	0	0.785	0.603	0.478	2.671	0.311	1.563	0.762	0.775	0.22	0.817	0.39	0.366	0.79	1.181	1.648	0	0.786	0.423	0.295
c95058_g1	GBXC01113996.1	agap011223-pa-like protein					-3.41179		-2.72583							H		H					4	-0.315187	0.0993429	-0.268704	0.0722021	0	1.788	2.673	0.89	4.223	0.754	2.991	0.831	2.779	0.829	1.104	1.15	1.72	0.214	3.189	5.011	8.074	21.742	0	0.949	9.225	21.174
c9515_g1	GBXC01007936.1										3.87344												1	0.15481	0.023966	0.263943	0.0696658	0.846	0	1.355	0.609	0.97	3.897	0	0	0	1.136	0.38	1.99	1.779	1.637	0.196	1.218	2.478	0.333	3.597	2.599	3.322	0
c95195_g1	GBXC01114131.1	n-acetyllactosaminide beta- -n-acetylglucosaminyl- isoform b-like isoform x2	C:membrane; F:acetylglucosaminyltransferase activity	-4.40912															up	up	down	up	5	-0.35993	0.129549	-0.371009	0.137647	0	0.336	0	5.882	1.905	1.948	1.368	4.049	4.76	1.738	1.784	1.998	2.103	0.375	1.828	1.522	1.108	1.807	1.599	0.903	1.384	0.803
c95510_g1	GBXC01114432.1	carbohydrate sulfotransferase 15-like		-4.0446															up		down		3	-0.424801	0.180456	-0.446291	0.199176	0	0	0.477	0.972	0	1.106	1.738	4.244	4.032	0.201	0.936	0.212	1.728	0.635	0.842	1.423	1.415	0.531	0.219	0.459	0.529	0.683
c9591_g1	GBXC01007998.1	integumentary mucin -like					2.26789																1	0.427356	0.182633	0.383075	0.146747	4.523	0.505	1.28	1.886	0.804	0.855	0.997	0.35	0.68	2.861	1.996	0.824	1.345	1.423	1.301	0.543	0.306	0.269	1.495	0.794	0.611	0.397
c96839_g1	GBXC01115709.1			-4.60095		-2.92378	-2.98172		-3.03835										up	up	down		7	-0.458179	0.209928	-0.477068	0.227594	0	0.652	0.728	2.906	0.509	1.647	13.701	18.065	7.933	0.602	1.806	0.31	1.635	0.704	0.315	14.219	3.632	6.038	3.971	1.377	0.261	1.791
c9871_g1	GBXC01008241.1			-2.66636															up		down		3	-0.119306	0.014234	-0.0796081	0.00633746	1.481	0	0.527	2.144	0.379	0.603	4.537	2.998	6.931	1.764	2.501	2.08	2.588	5.891	1.854	1.423	2.226	0.578	2.204	1.261	2.321	4.883
c9947_g1	GBXC01008305.1						-4.45348		-2.09181							H	H	M	up			down	7	-0.271118	0.073505	-0.224936	0.0505964	0.456	0.883	0.979	0.656	9.807	0.566	0.882	2.466	3.853	0.207	0.409	0	1.439	0.482	1.93	3.826	4.118	8.961	1.134	0.7	14.331	23.316
[truncated: 14 more columns]
